# Supplementary material for: Multi-omics signatures of alcohol use disorder in the dorsal and ventral striatum
Source: Transl Psychiatry. 2022 May 6;12:190. doi: 10.1038/s41398-022-01959-1 (PMC9076849; doi:10.1038/s41398-022-01959-1)
Supplement: Supplementary file 8 — Supplementary Tables [file 41398_2022_1959_MOESM8_ESM.xlsx]

## Sheet: S1
Supplementary Table S1.
Characteristic	Cases	Controls
Cause of death
Cardiac	12	16
Cardiovascular	4	17
Vascular	2	2
Hepatic	3	0
Infection	3	0
COPD	1	1
Cardiovascular / Respiratory	2	0
Respiratory	0	1
Toxicity	7	1
Hepatic/Blood Loss	2	0
Suicide	0	1
Pancreatic	1	0
Carcinoma	0	2
Missing	11	10
Causes of death for cases and controls, numbers represent absolute values.

## Sheet: S2
Supplementary Table S2.
Summary Statistics of Gene Expression in the Caudate Nucleus
Entrez Gene ID	Gene Name	baseMean	log2FoldChange	lfcSE	stat	pvalue	padj
9654	TTLL4	1125.89	0.111755	0.0200091	5.58523	2.33396e-08	0.000499444
2624	GATA2	51.1729	-0.269463	0.0547488	-4.9218	8.5752e-07	0.00907485
25904	CNOT10	695.678	0.064432	0.0133013	4.84404	1.27223e-06	0.00907485
222256	CDHR3	1483.68	0.191116	0.0401961	4.7546	1.98836e-06	0.0106372
375611	SLC26A5	63.8015	0.277247	0.0599927	4.62135	3.81258e-06	0.0163171
431705	ASTL	35.5234	1.01347	0.225225	4.49981	6.8014e-06	0.0242572
3310	HSPA6	209.418	0.977381	0.220063	4.44137	8.93894e-06	0.0273263
59352	LGR6	38.2379	0.638618	0.145585	4.38658	1.15149e-05	0.0308008
51162	EGFL7	568.072	-0.218359	0.0512297	-4.26236	2.0228e-05	0.0368451
134701	RIPPLY2	116.934	-0.149413	0.0350931	-4.25762	2.06618e-05	0.0368451
101867536	PRNCR1	132.417	0.170196	0.039871	4.26867	1.9664e-05	0.0368451
2622	GAS8	664.467	0.137176	0.0332218	4.12911	3.64168e-05	0.0382092
7840	ALMS1	6645.45	0.0861821	0.0208689	4.1297	3.63239e-05	0.0382092
9967	THRAP3	4583.47	0.0609275	0.0146999	4.14475	3.40182e-05	0.0382092
29072	SETD2	4881.35	0.0556915	0.0135015	4.12483	3.71002e-05	0.0382092
55092	TMEM51	103.943	-0.158275	0.0374225	-4.22941	2.3431e-05	0.0382092
55628	ZNF407	2298.32	0.0603228	0.0145464	4.14693	3.36967e-05	0.0382092
115509	ZNF689	364.518	-0.0743839	0.0179083	-4.15359	3.27297e-05	0.0382092
79867	TCTN2	1029.74	0.156598	0.0381804	4.10153	4.10419e-05	0.0399207
54856	GON4L	3179.49	0.0600615	0.0146811	4.09109	4.2935e-05	0.0399464
3603	IL16	528.657	0.180792	0.0448286	4.03296	5.50782e-05	0.0401505
4867	NPHP1	701.395	0.192741	0.0478923	4.02446	5.71063e-05	0.0401505
5450	POU2AF1	19.752	0.509069	0.128061	3.97521	7.03166e-05	0.0401505
11064	CNTRL	1857.99	0.122631	0.0308971	3.969	7.21748e-05	0.0401505
64800	EFCAB6	879.876	0.178828	0.0442512	4.0412	5.31795e-05	0.0401505
79864	JHY	492.979	0.162537	0.0406943	3.99409	6.49419e-05	0.0401505
84942	WDR73	773.37	0.071033	0.0177293	4.00653	6.16173e-05	0.0401505
167465	ZNF366	213.234	-0.238124	0.0584312	-4.07528	4.59593e-05	0.0401505
170689	ADAMTS15	33.7218	0.27097	0.0667912	4.05698	4.97118e-05	0.0401505
338323	NLRP14	66.4796	0.240422	0.0603351	3.98478	6.75418e-05	0.0401505
399715	LINC02649	289.052	0.254698	0.0631089	4.03584	5.44069e-05	0.0401505
100132406	NBPF10	1811.49	0.155446	0.0386587	4.021	5.79527e-05	0.0401505
100750225	PCAT1	14.4517	0.390762	0.098535	3.96572	7.31749e-05	0.0401505
101060684	NBPF26	2281.65	0.166945	0.0420056	3.97434	7.05736e-05	0.0401505
102724532	SP2-DT	67.8094	0.147165	0.0368694	3.99153	6.56493e-05	0.0401505
11159	RABL2A	1024.35	0.140777	0.0357774	3.93479	8.32703e-05	0.0406391
79848	CSPP1	1649.09	0.133393	0.0338565	3.93997	8.14921e-05	0.0406391
140706	CCM2L	71.5064	-0.165462	0.0421179	-3.92855	8.54601e-05	0.0406391
222235	FBXL13	415.326	0.187636	0.0477291	3.93127	8.44971e-05	0.0406391
400818	NBPF9	1671.59	0.0800988	0.0203301	3.93991	8.15118e-05	0.0406391
100130771	EFCAB10	101.215	0.301825	0.0767371	3.93323	8.38103e-05	0.0406391
254973	OR1L4	11.2164	0.312678	0.0798669	3.91498	9.04099e-05	0.0420583
9627	SNCAIP	1061.71	0.132706	0.0339803	3.90537	9.40795e-05	0.0427873
55071	C9orf40	178.513	-0.109968	0.0282001	-3.89958	9.63616e-05	0.0427873
4547	MTTP	123.274	0.26309	0.0678686	3.87646	0.000105986	0.0427925
23639	LRRC6	1729.66	0.0924539	0.0238436	3.87751	0.000105529	0.0427925
54986	ULK4	1268.64	0.216951	0.0557925	3.88853	0.000100852	0.0427925
100113407	TMEM170B	3081.99	-0.0870221	0.0223991	-3.88507	0.000102302	0.0427925
2852	GPER1	252.875	-0.146238	0.0380301	-3.84532	0.000120393	0.047709
9972	NUP153	2279.65	0.0551627	0.0144359	3.82122	0.000132791	0.0507426
400512	NSMCE1-DT	8.95556	0.308559	0.0807166	3.82275	0.000131973	0.0507426
150142	ZNF295-AS1	18.6192	0.327343	0.0858052	3.81495	0.00013621	0.0510985
345930	ECT2L	260.793	0.301961	0.0792374	3.81084	0.000138498	0.0510985
1193	CLIC2	174.965	-0.1112	0.029248	-3.80195	0.000143561	0.0514953
5891	MOK	789.879	0.139676	0.0368406	3.79135	0.000149829	0.0514953
8148	TAF15	1062.99	0.0905945	0.0240253	3.7708	0.000162726	0.0514953
10580	SORBS1	23635.7	0.0915975	0.0242301	3.78032	0.000156627	0.0514953
11158	RABL2B	1074.33	0.13343	0.0351471	3.79633	0.000146852	0.0514953
23322	RPGRIP1L	1603.49	0.11687	0.0310442	3.76465	0.000166783	0.0514953
55805	LRP2BP	1133.19	0.204132	0.053858	3.79019	0.000150533	0.0514953
65992	DDRGK1	1356.32	-0.0750114	0.0198982	-3.76976	0.000163407	0.0514953
79649	MAP7D3	153.623	0.159872	0.0424442	3.76665	0.000165456	0.0514953
84945	ABHD13	775.809	-0.075531	0.0199726	-3.78174	0.000155738	0.0514953
728621	CCDC30	1222.87	0.151025	0.0400964	3.76654	0.000165525	0.0514953
201633	TIGIT	26.7327	0.400902	0.106865	3.75148	0.000175795	0.0529837
22899	ARHGEF15	61.1006	-0.172015	0.0461979	-3.72343	0.000196532	0.0568322
284998	LINC01114	276.373	0.131555	0.0353038	3.72639	0.000194245	0.0568322
89876	CFAP91	935.438	0.231105	0.0623097	3.70897	0.000208105	0.0583267
152206	CCDC13	486.095	0.21112	0.0569545	3.70682	0.000209877	0.0583267
347240	KIF24	459.945	0.162928	0.0438864	3.71249	0.000205227	0.0583267
10140	TOB1	1526.41	0.25193	0.0680487	3.70219	0.000213743	0.0586395
51574	LARP7	1035.1	0.114531	0.0310236	3.69174	0.000222722	0.0603296
467	ATF3	437.17	0.437464	0.118692	3.68572	0.000228058	0.0603622
26074	CFAP61	623.782	0.202665	0.0549936	3.68524	0.000228484	0.0603622
26262	TSPAN17	461.968	-0.0880576	0.0239992	-3.66918	0.000243327	0.0633053
90799	CEP95	1250.4	0.0769922	0.0210166	3.66341	0.00024888	0.0634023
101928992	LINC02069	9.25549	0.773223	0.211248	3.66026	0.000251957	0.063431
10307	APBB3	730.512	0.0718353	0.0196531	3.65516	0.000257021	0.0638837
64321	SOX17	27.2826	-0.252056	0.0690096	-3.65247	0.000259726	0.0638837
6311	ATXN2	2463.06	0.0621831	0.0170636	3.6442	0.000268221	0.0644906
101060226	NBPF19	1892.11	0.0941629	0.0258281	3.64576	0.000266602	0.0644906
9129	PRPF3	1546.27	0.0721863	0.0198933	3.62867	0.000284883	0.0669914
100507053	NA	50.2768	0.328837	0.0907076	3.62524	0.000288692	0.0671491
8292	COLQ	485.821	0.123202	0.0340666	3.6165	0.000298613	0.0687099
130888	FBXO36	403.855	0.162956	0.0451071	3.61264	0.000303096	0.0689995
7547	ZIC3	72.7467	-0.16382	0.0455014	-3.60032	0.00031782	0.0708441
161198	CLEC14A	191.409	-0.150161	0.041702	-3.60082	0.000317211	0.0708441
220074	LRTOMT	682.008	0.164752	0.0458437	3.59377	0.000325926	0.071902
220074	NA	682.008	0.164752	0.0458437	3.59377	0.000325926	0.071902
10207	PATJ	2077.3	0.0783084	0.0218316	3.58693	0.000334588	0.0723217
55184	DZANK1	632.868	0.109034	0.0303751	3.58957	0.000331218	0.0723217
8492	PRSS12	180.991	0.206367	0.0576436	3.58006	0.000343521	0.0727823
728841	NBPF8	2372.97	0.0842576	0.023528	3.58116	0.000342068	0.0727823
8481	OFD1	1414.63	0.0822056	0.0230022	3.57381	0.000351823	0.0738104
10891	PPARGC1A	1806.34	0.123434	0.034618	3.56561	0.000363012	0.0739818
56339	METTL3	1147.55	0.0535523	0.014999	3.5704	0.000356438	0.0739818
79781	IQCA1	1913.4	0.14694	0.0411988	3.56661	0.000361631	0.0739818
55609	ZNF280C	266.501	0.0613895	0.0172338	3.56216	0.000367818	0.0742363
64147	KIF9	510.025	0.159477	0.0448001	3.55976	0.000371199	0.0742363
100287015	NA	75.4329	-0.140629	0.0395381	-3.55679	0.000375409	0.0743831
218	ALDH3A1	57.9004	0.653577	0.185585	3.52171	0.000428774	0.0759719
3550	IK	2649.29	0.0977476	0.0277301	3.52497	0.000423536	0.0759719
6674	SPAG1	630.786	0.227368	0.0645191	3.52404	0.00042502	0.0759719
7625	ZNF74	399.784	-0.0719495	0.0203766	-3.53099	0.000414003	0.0759719
25960	ADGRA2	259.606	-0.133888	0.0377841	-3.5435	0.000394847	0.0759719
51479	ANKFY1	4213.91	0.064102	0.0181718	3.52756	0.000419414	0.0759719
55582	KIF27	975.958	0.196365	0.0557477	3.52239	0.000427669	0.0759719
57716	PRX	268.339	-0.161063	0.0457692	-3.51903	0.000433131	0.0759719
79869	CPSF7	2334.37	0.0510995	0.0145176	3.51982	0.000431834	0.0759719
94120	SYTL3	119.526	0.26754	0.0753925	3.54862	0.00038725	0.0759719
131831	ERICH6	47.1733	0.262492	0.0745701	3.52007	0.000431431	0.0759719
161394	SAMD15	361.789	0.185225	0.0525019	3.52796	0.000418769	0.0759719
100288842	B3GALT9	32.2639	0.17663	0.0500974	3.52574	0.000422303	0.0759719
101928973	LINC01732	3.69286	0.78201	0.221005	3.53843	0.000402521	0.0759719
23180	RFTN1	457.155	0.18232	0.0518789	3.51434	0.000440846	0.0760779
101927543	NA	24.9085	0.364874	0.103809	3.51487	0.000439966	0.0760779
431704	RGS21	5.48763	0.741119	0.21117	3.50959	0.000448804	0.0768317
2121	EVC	445.115	0.144259	0.0411325	3.50718	0.000452876	0.0769134
1842	ECM2	620.696	0.365182	0.104328	3.50034	0.000464668	0.0770533
8100	IFT88	1272.89	0.118805	0.0340773	3.48632	0.000489707	0.0770533
51524	TMEM138	390.127	0.101719	0.0291107	3.49421	0.00047547	0.0770533
57728	WDR19	1814.83	0.114405	0.0326519	3.50376	0.000458739	0.0770533
79970	ZNF767P	863.831	0.0557285	0.0159838	3.48657	0.000489261	0.0770533
254050	LRRC43	293.472	0.156954	0.0448153	3.50223	0.000461384	0.0770533
338596	ST8SIA6	207.643	-0.187535	0.0537259	-3.49059	0.000481959	0.0770533
100505538	RBM26-AS1	122.272	0.159577	0.0457245	3.48997	0.000483078	0.0770533
6051	RNPEP	423.782	0.0858692	0.0246517	3.48329	0.000495287	0.0773623
101928085	ERICH6-AS1	115.47	0.198474	0.0570125	3.48123	0.000499116	0.0773956
1583	CYP11A1	92.2643	0.246143	0.0720581	3.4159	0.000635709	0.0781511
2984	GUCY2C	74.4645	0.167959	0.0492189	3.41249	0.000643714	0.0781511
4285	MIPEP	497.582	0.112008	0.0330425	3.38983	0.000699366	0.0781511
6103	RPGR	709.204	0.199593	0.0589666	3.38486	0.000712158	0.0781511
7059	THBS3	1169.76	0.113154	0.0328753	3.44193	0.000577583	0.0781511
7316	UBC	67713.6	0.0842241	0.0244581	3.4436	0.000574022	0.0781511
7503	XIST	5274.37	-0.964357	0.28332	-3.40377	0.000664624	0.0781511
8029	CUBN	697.429	0.231969	0.0673966	3.44186	0.00057774	0.0781511
9187	SLC24A1	461.574	0.0805876	0.023605	3.414	0.000640174	0.0781511
25890	ABI3BP	1001.34	0.270741	0.0794271	3.40868	0.00065278	0.0781511
26160	IFT172	2322.37	0.0946332	0.0278348	3.39982	0.000674311	0.0781511
29070	CCDC113	1313.94	0.205711	0.0599461	3.43159	0.000600044	0.0781511
51196	PLCE1	1229.23	0.197977	0.0582211	3.40044	0.000672782	0.0781511
55026	TMEM255A	208.051	0.235722	0.0679425	3.46943	0.000521565	0.0781511
55677	IWS1	1705.83	0.0870815	0.0254191	3.42583	0.000612933	0.0781511
55761	TTC17	2643.9	0.0411545	0.0119959	3.43072	0.000601983	0.0781511
55975	KLHL7	1524.03	-0.0455813	0.013331	-3.41921	0.000628042	0.0781511
57706	DENND1A	1923.49	0.0544157	0.0158504	3.43307	0.000596791	0.0781511
64430	PCNX4	1742.64	0.0800184	0.0234693	3.40949	0.000650834	0.0781511
83439	TCF7L1	84.3318	0.18484	0.0545386	3.38916	0.00070106	0.0781511
84181	CHD6	5608.72	0.0437514	0.0127705	3.42598	0.000612597	0.0781511
84890	ADO	1047.96	-0.0825454	0.0243255	-3.39337	0.000690392	0.0781511
91949	COG7	735.349	0.053913	0.0156451	3.446	0.000568941	0.0781511
92104	TTC30A	555.79	0.154678	0.0448408	3.44949	0.00056164	0.0781511
92105	INTS4	827.868	0.0551944	0.0161772	3.41187	0.000645199	0.0781511
95681	CEP41	991.444	0.0892731	0.0262222	3.40449	0.000662884	0.0781511
115811	IQCD	138.432	0.282938	0.0835711	3.38559	0.000710257	0.0781511
122945	NOXRED1	128.387	0.139414	0.0408882	3.40965	0.000650462	0.0781511
126859	AXDND1	61.4933	0.316324	0.0929971	3.40144	0.000670318	0.0781511
130540	FLACC1	569.656	0.152387	0.044968	3.38878	0.000702035	0.0781511
133022	TRAM1L1	324.505	-0.102493	0.0297041	-3.45047	0.000559601	0.0781511
137994	LETM2	250.872	0.113605	0.0330422	3.43817	0.00058566	0.0781511
144406	CFAP251	619.507	0.196354	0.0575195	3.41369	0.000640904	0.0781511
149465	CFAP57	518.916	0.28869	0.0852371	3.3869	0.000706866	0.0781511
150737	TTC30B	315.689	0.167088	0.0487926	3.42445	0.000616038	0.0781511
153364	MBLAC2	625.602	-0.0845243	0.024637	-3.43078	0.000601844	0.0781511
159091	PABIR3	159.953	0.187699	0.0553318	3.39224	0.000693234	0.0781511
162427	RETREG3	1529.6	-0.0494849	0.0143103	-3.45798	0.000544235	0.0781511
203522	INTS6L	668.443	0.111195	0.0322532	3.44756	0.000565685	0.0781511
254158	CXorf58	6.69423	0.37121	0.1068	3.47576	0.000509403	0.0781511
283693	ACTG1P17	24.5832	0.214576	0.0631848	3.39601	0.000683766	0.0781511
286343	LURAP1L	73.9331	-0.22979	0.0671131	-3.42392	0.000617254	0.0781511
375033	PEAR1	110.666	-0.135376	0.0398161	-3.40004	0.000673769	0.0781511
387263	C6orf120	876.553	-0.0810731	0.0233739	-3.46853	0.00052331	0.0781511
100359394	LINC00102	10.1231	0.48497	0.141631	3.42419	0.000616641	0.0781511
100506433	LINC00648	9.07196	0.47573	0.139313	3.41483	0.000638215	0.0781511
100506668	NRAV	519.533	0.164381	0.0481832	3.41159	0.000645861	0.0781511
100874012	NAV2-AS5	279.918	0.112807	0.0329535	3.42322	0.000618847	0.0781511
101927248	LINC00391	106.45	0.178552	0.0522849	3.41497	0.000637879	0.0781511
102723475	KCNE1B	128.252	0.173287	0.0510184	3.39656	0.000682385	0.0781511
94234	FOXQ1	58.5098	-0.242517	0.0718707	-3.37435	0.000739915	0.0803728
1768	DNAH6	4047.65	0.172211	0.0511144	3.36913	0.000754059	0.0809068
9860	LRIG2	1111.49	0.0466228	0.0138414	3.36836	0.000756174	0.0809068
389177	TMEM212	13.7907	0.610308	0.181186	3.36841	0.000756027	0.0809068
127	ADH4	11.2948	0.383213	0.11383	3.36652	0.000761232	0.0810428
79640	C22orf46	652.736	0.139097	0.0413684	3.36239	0.000772705	0.0814537
5462	POU5F1B	8.63733	0.342593	0.102021	3.35807	0.00078488	0.0815137
57007	ACKR3	332.272	0.249256	0.0742838	3.35546	0.000792319	0.0815137
80709	AKNA	1364.41	0.0906246	0.0269869	3.3581	0.000784804	0.0815137
81537	SGPP1	886.282	-0.0673796	0.0200784	-3.35583	0.000791262	0.0815137
196	AHR	998.977	-0.07924	0.0237119	-3.34179	0.000832408	0.0815184
1069	CETN2	1254.06	0.201406	0.0602104	3.34503	0.000822732	0.0815184
55135	WRAP53	169.759	0.159122	0.0476428	3.3399	0.000838079	0.0815184
57722	IGDCC4	281.994	0.272241	0.0813218	3.3477	0.000814856	0.0815184
79083	MLPH	17.1951	0.376927	0.112586	3.34789	0.000814304	0.0815184
84441	MAML2	1000.02	0.14865	0.044488	3.34134	0.00083376	0.0815184
122622	ADSS1	113.848	0.160567	0.0480319	3.34291	0.000829042	0.0815184
132851	SPATA4	48.8116	0.254187	0.075822	3.35242	0.000801085	0.0815184
154743	BMT2	776.665	-0.0675584	0.0201963	-3.3451	0.000822543	0.0815184
441054	C4orf47	354.408	0.188036	0.0561541	3.34857	0.000812305	0.0815184
101928489	NA	54.7306	0.249801	0.0747684	3.341	0.000834769	0.0815184
5947	RBP1	370.318	0.126179	0.0379234	3.32722	0.00087718	0.082719
10936	GPR75	1231.09	0.0957858	0.0287505	3.33162	0.000863408	0.082719
55815	TSNAXIP1	367.894	0.187714	0.0564401	3.3259	0.000881346	0.082719
56912	IFT46	1113.58	0.129875	0.0389983	3.33028	0.000867584	0.082719
90355	MACIR	988.659	-0.0794585	0.0238689	-3.32896	0.000871705	0.082719
144348	ZNF664	4128.99	0.0892716	0.0268357	3.32661	0.000879106	0.082719
255967	PAN3	1547.77	0.060043	0.0180276	3.33062	0.000866532	0.082719
100128505	ASTN2-AS1	89.2478	0.144401	0.0434046	3.32686	0.000878303	0.082719
8607	RUVBL1	714.795	0.119118	0.0358606	3.3217	0.00089471	0.0834729
140686	WFDC3	24.2623	0.263688	0.079402	3.32093	0.00089718	0.0834729
8218	CLTCL1	503.857	0.0953719	0.0287541	3.31681	0.0009105	0.083639
204851	HIPK1	7465.47	0.100087	0.0301855	3.31572	0.00091407	0.083639
102465508	MIR6843	30.0591	0.330769	0.0997626	3.31556	0.0009146	0.083639
284260	LINC00907	105.859	0.445371	0.134472	3.312	0.00092633	0.0839938
386627	SAP30L-AS1	84.9801	0.136966	0.0413493	3.31242	0.000924941	0.0839938
9014	TAF1B	516.317	0.102713	0.0310631	3.30659	0.000944402	0.0848607
84222	TMEM191A	116.6	-0.169822	0.0513517	-3.30703	0.000942903	0.0848607
256949	KANK3	200.33	-0.14029	0.0424402	-3.30558	0.000947788	0.0848607
118491	CFAP70	1227.77	0.329053	0.0997232	3.29967	0.000968001	0.0860663
100033803	SNORD115-29	52.7252	-0.173691	0.0526451	-3.29929	0.000969297	0.0860663
22897	CEP164	1581.93	0.0687981	0.0208764	3.2955	0.000982471	0.0865181
90693	CCDC126	474.403	-0.0718668	0.0218046	-3.29594	0.000980932	0.0865181
4254	KITLG	953.53	0.168348	0.0511153	3.29349	0.000989514	0.0867811
32	ACACB	1764.86	0.150265	0.0456768	3.28973	0.00100282	0.0875894
84071	ARMC2	1783.59	0.0982824	0.0298937	3.28773	0.00100998	0.0878563
7375	USP4	2291.23	0.0522028	0.0159315	3.2767	0.00105029	0.0902617
83460	EMC6	10.1277	-0.280816	0.0856814	-3.27745	0.0010475	0.0902617
129852	C2orf73	119.433	0.296087	0.0903444	3.27732	0.00104799	0.0902617
4750	NEK1	2541.06	0.0780842	0.0238704	3.27117	0.00107104	0.0915609
23093	TTLL5	1464.44	0.0843962	0.0258061	3.2704	0.00107397	0.0915609
9098	USP6	243.081	0.260932	0.0799971	3.26177	0.00110718	0.091906
10647	SCGB1D2	8.64553	0.574878	0.176121	3.26411	0.00109809	0.091906
23245	ASTN2	1673.47	0.110866	0.034034	3.25752	0.00112392	0.091906
27152	INTU	2150.85	0.0982998	0.0301508	3.26027	0.00111307	0.091906
79846	CFAP69	835.155	0.173721	0.0532822	3.2604	0.00111255	0.091906
123775	C16orf46	224.953	0.0911143	0.0278909	3.26681	0.00108767	0.091906
221935	SDK1	277.667	0.288399	0.0884768	3.25961	0.00111567	0.091906
283755	HERC2P3	6395.76	-0.12698	0.0389609	-3.25915	0.00111745	0.091906
374618	TEX9	505.784	0.240931	0.0739693	3.25718	0.00112526	0.091906
400713	ZNF880	913.545	0.084058	0.025801	3.25793	0.00112227	0.091906
8406	SRPX	142.502	0.366306	0.112597	3.25324	0.00114096	0.0923056
8516	ITGA8	171.895	0.257139	0.0791	3.25081	0.00115078	0.0923056
25981	DNAH1	2097.85	0.148208	0.0455945	3.25058	0.00115172	0.0923056
83539	CHST9	430.666	0.241745	0.0743223	3.25266	0.00114331	0.0923056
255082	CASC2	453.863	0.157653	0.0484497	3.25396	0.0011381	0.0923056
63892	THADA	1897.79	0.0585395	0.0180213	3.24835	0.00116075	0.0926022
221184	CPNE2	1058.18	0.165229	0.0508949	3.24648	0.00116842	0.0926022
253430	IPMK	607.811	-0.0846195	0.0260734	-3.24543	0.00117273	0.0926022
51281	ANKMY1	536.407	0.148728	0.0458504	3.24378	0.00117956	0.0927989
6615	SNAI1	38.2293	0.204571	0.063193	3.23724	0.00120692	0.0939162
79659	DYNC2H1	6165.61	0.133941	0.041373	3.23741	0.00120619	0.0939162
30	ACAA1	1027.23	0.0536101	0.0166167	3.22628	0.0012541	0.0941628
27019	DNAI1	590.497	0.26894	0.0833521	3.22655	0.00125294	0.0941628
57639	CCDC146	963.771	0.249599	0.0773105	3.22853	0.0012443	0.0941628
91147	TMEM67	1452.67	0.184155	0.0569367	3.23438	0.00121906	0.0941628
92949	ADAMTSL1	110.845	0.329517	0.102088	3.22778	0.00124756	0.0941628
677830	SNORA50A	24.3298	0.159137	0.0492521	3.23108	0.00123325	0.0941628
730091	LINC00886	106.17	0.24572	0.0761006	3.22888	0.00124275	0.0941628
100874214	TM4SF19-AS1	15.7512	0.27748	0.0858739	3.23125	0.0012325	0.0941628
81846	SBF2	4513.11	0.0411131	0.0127482	3.22502	0.00125963	0.0942474
83656	FAM167A-AS1	68.7479	0.400539	0.12441	3.21951	0.00128409	0.0954105
27327	TNRC6A	4774.54	0.0518864	0.0161437	3.21403	0.00130886	0.0959495
54414	SIAE	1021.06	0.0576771	0.0179301	3.21678	0.00129637	0.0959495
162282	ANKFN1	394.677	0.226812	0.0705482	3.21499	0.00130449	0.0959495
100506495	LIFR-AS1	283.683	0.100805	0.0313649	3.21394	0.00130928	0.0959495
4948	OCA2	206.539	0.19461	0.0607725	3.20228	0.00136346	0.0962928
7551	ZNF3	784.903	0.0926083	0.0288523	3.20974	0.00132856	0.0962928
50861	STMN3	5130.71	-0.106482	0.033249	-3.20255	0.00136216	0.0962928
55930	MYO5C	1048.88	0.136333	0.0425024	3.20765	0.00133825	0.0962928
153657	TTC23L	240.351	0.176429	0.0550351	3.20575	0.00134709	0.0962928
200373	CFAP221	536.316	0.218118	0.0680142	3.20695	0.00134152	0.0962928
254268	AKNAD1	25.9408	0.271672	0.0846096	3.21088	0.00132327	0.0962928
445815	PALM2AKAP2	9.95392	0.253175	0.0788401	3.21125	0.0013216	0.0962928
653145	ANXA8	18.2173	0.340453	0.106284	3.20325	0.00135888	0.0962928
100101938	ANKRD26P3	108.678	0.269812	0.0842453	3.20269	0.00136149	0.0962928
100505477	LINC01602	2.77025	0.827641	0.258187	3.20558	0.00134789	0.0962928
150082	LCA5L	193.329	0.215643	0.0673627	3.20122	0.00136847	0.0963283
367	AR	426.303	0.161438	0.0504556	3.1996	0.00137616	0.0965526
26146	TRAF3IP1	1086.17	0.108923	0.0340935	3.19483	0.00139912	0.0968927
79710	MORC4	323.619	0.123257	0.0385754	3.19522	0.00139726	0.0968927
81617	CAB39L	1882.25	0.13603	0.0425761	3.19499	0.00139835	0.0968927
84876	ORAI1	56.0706	-0.131042	0.041001	-3.19606	0.00139318	0.0968927
374	AREG	6.81803	1.06365	0.333039	3.19378	0.00140424	0.0969336
4103	MAGEA4	0.479451	3.15798	0.990064	3.18967	0.00142435	0.0975677
91133	L3MBTL4	890.278	0.0961891	0.0301781	3.18738	0.00143566	0.0975677
127003	C1orf194	169.456	0.316982	0.0994524	3.18727	0.00143623	0.0975677
136306	SVOPL	59.4669	0.304105	0.0953729	3.18859	0.00142968	0.0975677
84950	PRPF38A	874.615	0.0720651	0.0226232	3.18545	0.00144527	0.0978714
729665	CCDC175	148.427	0.278114	0.0873568	3.18366	0.00145428	0.0981709
9619	ABCG1	4195.11	-0.0849635	0.0267442	-3.1769	0.00148859	0.0983156
27077	B9D1	753.75	0.0902615	0.028399	3.17834	0.00148123	0.0983156
55108	BSDC1	2866.53	-0.0350378	0.0110111	-3.18204	0.00146239	0.0983156
114327	EFHC1	1799.87	0.169997	0.0535059	3.17716	0.00148724	0.0983156
345895	RSPH4A	801.462	0.215201	0.0676435	3.18139	0.00146569	0.0983156
100131814	LINC00271	69.3581	0.216543	0.0681268	3.17853	0.00148024	0.0983156
100750325	RCAN3AS	4.35634	0.397239	0.124976	3.17851	0.00148034	0.0983156
101929730	LINC01352	10.2216	0.343172	0.108176	3.17235	0.00151211	0.0995623
339874	NA	51.3263	0.187089	0.0590166	3.1701	0.00152386	0.100028
7175	TPR	6813.53	0.041563	0.0131304	3.16541	0.00154862	0.100183
7761	ZNF214	353.14	0.15787	0.0498896	3.16438	0.00155413	0.100183
9107	MTMR6	2746.2	-0.0719219	0.0227536	-3.16091	0.00157279	0.100183
10810	WASF3	5520.65	0.0570325	0.0180363	3.1621	0.00156635	0.100183
50939	IMPG2	147.21	0.170513	0.053888	3.16422	0.00155499	0.100183
55253	TYW1	812.708	0.0675152	0.0213451	3.16303	0.00156138	0.100183
257177	CFAP126	1029.29	0.0777902	0.0245755	3.16535	0.00154895	0.100183
100652833	NA	10.3727	0.269502	0.0852188	3.16248	0.00156434	0.100183
9656	MDC1	630.813	0.0905405	0.0286658	3.15848	0.00158593	0.100704
149420	PDIK1L	585.241	-0.0548747	0.0173894	-3.15564	0.00160145	0.10109
285908	LINC00174	195.728	0.144662	0.0458419	3.15568	0.00160126	0.10109
3068	HDGF	2743.31	0.0871658	0.0276787	3.1492	0.0016372	0.103043
5787	PTPRB	2056.03	-0.0988732	0.0314415	-3.14467	0.00166273	0.103221
6787	NEK4	1642.99	0.0593883	0.0188786	3.14579	0.00165638	0.103221
7567	ZNF19	206.486	0.181615	0.0577985	3.14221	0.00167676	0.103221
55284	UBE2W	2765.84	-0.0770547	0.0244893	-3.14647	0.00165253	0.103221
79652	TMEM204	163.221	-0.161586	0.051438	-3.14137	0.00168162	0.103221
152100	CMC1	206.498	-0.0761523	0.0242146	-3.14489	0.00166148	0.103221
285331	CCDC66	1276.25	0.0676881	0.0215419	3.14215	0.00167709	0.103221
101928227	LINC02345	9.40421	0.274759	0.0874072	3.14343	0.0016698	0.103221
22882	ZHX2	1226.78	0.104499	0.0333142	3.13678	0.00170816	0.103383
23020	SNRNP200	5712.43	0.0465365	0.0148321	3.13755	0.00170367	0.103383
257019	FRMD3	414.048	0.142759	0.0455286	3.13559	0.00171507	0.103383
441459	ANKRD18B	143.622	0.184266	0.0587263	3.13771	0.00170275	0.103383
5731	PTGER1	7.76685	-0.363839	0.116091	-3.13407	0.00172397	0.103627
26095	PTPN20	835.991	0.187331	0.0597927	3.13301	0.00173021	0.103711
64067	NPAS3	1766.77	0.0935052	0.0298826	3.12908	0.00175354	0.104816
7844	RNF103	2069.4	-0.0530253	0.0169628	-3.12597	0.00177218	0.105341
57539	WDR35	1598.1	0.111158	0.0355539	3.12646	0.00176926	0.105341
10763	NES	1138.05	0.178082	0.0570111	3.12364	0.00178626	0.105655
84223	IQCG	1036.11	0.227825	0.0729398	3.12347	0.00178734	0.105655
5768	QSOX1	1103.63	-0.0754156	0.0241579	-3.12177	0.00179765	0.105972
79582	SPAG16	1437.22	0.10281	0.0329475	3.12041	0.00180602	0.106173
7571	ZNF23	734.02	0.0712766	0.0228603	3.11793	0.00182127	0.106777
89765	RSPH1	807.587	0.227582	0.0730169	3.11685	0.00182797	0.106876
4520	MTF1	992.924	0.0587724	0.0189275	3.10513	0.00190196	0.108072
7508	XPC	1467.58	0.0698687	0.0224778	3.10834	0.00188143	0.108072
9282	MED14	1193.38	0.0669363	0.0215503	3.10605	0.00189602	0.108072
29803	REPIN1	1438.86	-0.0631918	0.0203418	-3.10649	0.00189321	0.108072
51063	CALHM2	118.165	-0.100623	0.0323972	-3.1059	0.00189698	0.108072
57545	CC2D2A	1530.32	0.104237	0.0335726	3.10482	0.00190398	0.108072
79411	GLB1L	260.549	0.247436	0.079593	3.10877	0.00187869	0.108072
81550	TDRD3	1511.28	0.0680176	0.0218931	3.1068	0.00189123	0.108072
135138	PACRG	951.758	0.102064	0.0328247	3.10935	0.00187499	0.108072
252884	ZNF396	176.367	0.140632	0.0452604	3.10718	0.00188884	0.108072
285755	PPIL6	672.497	0.178226	0.0573365	3.10843	0.00188086	0.108072
151242	PPP1R1C	37.5387	0.231977	0.0747596	3.10298	0.00191586	0.108459
25942	SIN3A	1852.92	0.0542905	0.017502	3.10196	0.00192243	0.108544
283592	FAM181A-AS1	68.0436	0.332264	0.107184	3.09993	0.00193568	0.108718
441549	CDNF	38.7686	0.264741	0.0853815	3.10068	0.00193079	0.108718
1290	COL5A2	519.942	0.151167	0.048834	3.09554	0.00196457	0.108943
4091	SMAD6	87.6925	-0.176309	0.056952	-3.09574	0.00196322	0.108943
5542	PRB1	43.7366	-0.174816	0.056503	-3.09392	0.00197532	0.108943
6430	SRSF5	5058.1	0.0589193	0.0190346	3.09538	0.00196561	0.108943
84073	MYCBPAP	201.219	0.24622	0.0795764	3.09413	0.00197391	0.108943
124637	CYB5D1	1252.07	0.0862513	0.0278567	3.09625	0.00195985	0.108943
160140	C11orf65	88.7547	0.150747	0.0487383	3.09299	0.0019815	0.109003
53340	SPA17	252.137	0.209881	0.0679583	3.08838	0.00201252	0.109161
56165	TDRD1	56.6188	0.25637	0.0830235	3.08793	0.00201558	0.109161
220136	CFAP53	324.655	0.302118	0.0977904	3.08944	0.00200531	0.109161
256815	C10orf67	179.837	0.15778	0.0510684	3.08958	0.00200438	0.109161
257169	C9orf43	64.0675	0.191976	0.0620988	3.09146	0.00199177	0.109161
388389	CCDC103	299.017	0.250519	0.0811093	3.08866	0.00201061	0.109161
2843	GPR20	5.9638	-0.414112	0.13418	-3.08624	0.00202703	0.109261
8792	TNFRSF11A	95.4673	-0.143878	0.0466356	-3.08515	0.00203448	0.109387
2002	ELK1	1811.86	-0.108729	0.0352808	-3.08181	0.00205747	0.110346
3112	HLA-DOB	19.8812	-0.446973	0.145166	-3.07904	0.00207671	0.111099
79829	NAA40	639.805	0.082579	0.0268464	3.07598	0.00209815	0.111687
161835	FSIP1	496.525	0.104885	0.0340965	3.07612	0.00209716	0.111687
54970	TTC12	679.559	0.132071	0.0429574	3.07446	0.00210884	0.1117
256006	ANKRD31	137.763	0.121197	0.0394116	3.07517	0.00210382	0.1117
6934	TCF7L2	439.198	0.115055	0.037447	3.07248	0.00212286	0.111757
79819	DNAI4	1070.83	0.284193	0.0925101	3.07203	0.00212611	0.111757
84217	ZMYND12	155.552	0.246254	0.0801298	3.07319	0.00211785	0.111757
2130	EWSR1	4402.61	0.0439981	0.014343	3.06755	0.00215819	0.112917
90580	TIMM29	212.002	-0.0856168	0.0279176	-3.06677	0.00216383	0.112936
26005	C2CD3	1680.34	0.054186	0.0176803	3.06476	0.00217846	0.113115
151112	ZSWIM2	19.69	0.274357	0.0895052	3.06527	0.00217477	0.113115
387509	GPR153	156.001	-0.173623	0.0566634	-3.06412	0.00218313	0.113115
57105	CYSLTR2	159.388	0.2415	0.07887	3.062	0.00219865	0.113556
148534	TLCD4	1527.05	-0.079393	0.0259326	-3.06151	0.00220223	0.113556
10090	UST	1118.17	0.112151	0.0366709	3.05831	0.00222591	0.113854
11230	PRAF2	265.793	0.0878757	0.0287502	3.05653	0.00223914	0.113854
23464	GCAT	369.293	-0.0837103	0.0273848	-3.05681	0.00223703	0.113854
64518	TEKT3	55.0925	0.206352	0.06753	3.05571	0.00224527	0.113854
153684	NA	135.989	0.22198	0.0726187	3.05679	0.00223719	0.113854
101928287	LINC01285	61.068	0.124857	0.0408533	3.05622	0.00224146	0.113854
92565	FANK1	440.616	0.269811	0.0883436	3.05411	0.0022573	0.113936
158067	AK8	183.855	0.249159	0.0815823	3.05408	0.00225753	0.113936
10521	DDX17	16783	0.0538844	0.0176599	3.05123	0.00227909	0.114216
585	BBS4	588.854	0.0809455	0.0265523	3.04853	0.00229967	0.114978
94	ACVRL1	316.987	-0.191823	0.0629872	-3.04544	0.00232343	0.115177
54558	SPATA6	1025.2	0.11938	0.0391882	3.04633	0.00231657	0.115177
65975	STK33	635.317	0.22042	0.0723897	3.0449	0.00232756	0.115177
145853	C15orf61	203.929	-0.110455	0.0362672	-3.04559	0.00232228	0.115177
100506795	LINC01354	271.161	0.345508	0.113485	3.04452	0.00233055	0.115177
7158	TP53BP1	7058.93	0.0458222	0.0150611	3.04241	0.00234688	0.115358
164395	TTLL9	497.865	0.228126	0.074993	3.04196	0.0023504	0.115358
221078	NSUN6	806.831	0.0807527	0.026537	3.04303	0.0023421	0.115358
100134444	KCNJ18	21.0582	-0.173388	0.0570197	-3.04085	0.00235914	0.115359
101928118	NA	103.984	0.187358	0.0616192	3.04058	0.0023612	0.115359
25832	NBPF14	3034.11	0.121968	0.0401724	3.03612	0.00239648	0.116816
22794	CASC3	3267.22	0.0609718	0.0201226	3.03001	0.00244544	0.117557
28981	IFT81	1043.44	0.113012	0.0373035	3.02953	0.00244934	0.117557
51741	WWOX	854.952	0.108024	0.0356228	3.03244	0.00242587	0.117557
56244	BTNL2	31.865	0.265399	0.0875988	3.02971	0.00244787	0.117557
65094	JMJD4	206.535	-0.0688967	0.0227462	-3.02893	0.00245419	0.117557
145957	NRG4	160.714	0.17869	0.0589133	3.03311	0.00242048	0.117557
166929	SGMS2	777.978	0.228468	0.075416	3.02944	0.00245009	0.117557
283385	MORN3	121.059	0.237304	0.0783504	3.02876	0.00245563	0.117557
64795	RMND5A	4301.02	-0.053101	0.0175613	-3.02374	0.00249668	0.119165
284114	TMEM102	21.7344	-0.178671	0.0590981	-3.0233	0.00250035	0.119165
7127	TNFAIP2	831.017	-0.100269	0.0331767	-3.02227	0.00250886	0.119305
10352	WARS2	350.044	0.0707873	0.0234359	3.02047	0.00252385	0.119751
203	AK1	1953.72	0.242546	0.0803829	3.01739	0.00254964	0.120019
79803	HPS6	356.797	-0.0737525	0.0244354	-3.01827	0.00254226	0.120019
140680	C20orf96	269.658	0.169097	0.0560502	3.01687	0.00255396	0.120019
145508	CEP128	763.407	0.0701728	0.0232464	3.01865	0.00253907	0.120019
677799	SNORA11	13.0273	0.193356	0.0641003	3.01645	0.00255752	0.120019
5209	PFKFB3	4744.38	0.129693	0.043027	3.01423	0.00257632	0.120433
6744	ITPRID2	5411.51	0.132004	0.0438101	3.0131	0.00258593	0.120433
10383	TUBB4B	3118.19	0.170136	0.0564624	3.01327	0.00258452	0.120433
23019	CNOT1	5302.32	0.039191	0.0130084	3.01276	0.00258886	0.120433
84075	FSCB	4.10235	0.671068	0.222809	3.01186	0.00259655	0.120528
10990	LILRB5	22.7921	-0.28618	0.0951176	-3.0087	0.00262369	0.121525
56964	WDR93	175.861	0.310722	0.103395	3.0052	0.00265402	0.12263
147965	FAM98C	322.303	-0.0603835	0.0200968	-3.00463	0.00265901	0.12263
56063	TMEM234	443.03	0.0938428	0.0312696	3.00109	0.00269017	0.123534
81578	COL21A1	454.114	0.341309	0.11371	3.00157	0.00268595	0.123534
60561	RINT1	711.048	0.0687778	0.0229246	3.00017	0.0026983	0.123642
2201	FBN2	122.297	0.209167	0.0697557	2.99857	0.00271253	0.124029
5015	OTX2	11.1749	0.579268	0.193691	2.99068	0.00278357	0.124341
10124	ARL4A	656.717	-0.0743421	0.0248234	-2.99484	0.00274589	0.124341
64799	IQCH	362.643	0.168251	0.0561782	2.99495	0.00274492	0.124341
80127	BBOF1	566.098	0.14087	0.0470947	2.99121	0.00277875	0.124341
84060	RBM48	879.694	-0.0816482	0.0272894	-2.99194	0.00277214	0.124341
114987	WDR31	376.431	0.0948329	0.0316691	2.99449	0.00274901	0.124341
159686	CFAP58	238.682	0.370969	0.123803	2.99644	0.00273149	0.124341
255783	INAFM1	42.3951	-0.135988	0.0454356	-2.99299	0.0027626	0.124341
400710	NA	57.4597	0.185544	0.0620112	2.9921	0.00277061	0.124341
644538	SMIM10	106.656	0.138698	0.0463786	2.99057	0.00278458	0.124341
11116	CEP43	975.475	0.0837098	0.0280089	2.98868	0.00280181	0.124649
121227	LRIG3	362.938	0.194022	0.0649416	2.98764	0.0028114	0.124816
158297	SAXO1	14.228	0.316837	0.106094	2.98639	0.00282294	0.125069
6228	RPS23	6241.42	0.0879546	0.0294831	2.98322	0.00285236	0.12596
2053	EPHX2	569.093	0.142536	0.0478611	2.97811	0.00290031	0.126877
2671	GFER	368.679	-0.0625034	0.0210026	-2.97599	0.00292048	0.126877
8777	MPDZ	6326.07	0.110807	0.037229	2.97635	0.00291697	0.126877
9666	DZIP3	4819.52	0.0593017	0.019927	2.97595	0.00292079	0.126877
11092	SPACA9	364.108	0.134949	0.0452933	2.97944	0.00288776	0.126877
79696	ZC2HC1C	373.162	0.102456	0.0344307	2.97572	0.00292306	0.126877
80173	IFT74	765.545	0.0991173	0.0332829	2.97802	0.00290115	0.126877
497661	C18orf32	14.568	-0.428258	0.14389	-2.9763	0.00291752	0.126877
5413	SEPTIN5	7.19689	-0.427071	0.143746	-2.97102	0.00296816	0.127095
7702	ZNF143	474.547	0.0677671	0.0228114	2.97075	0.0029707	0.127095
91647	ATPAF2	334.081	0.0586334	0.0197213	2.9731	0.00294807	0.127095
117583	PARD3B	1305.24	0.179397	0.0603561	2.97231	0.00295571	0.127095
145376	PPP1R36	66.3961	0.219559	0.0738584	2.9727	0.00295197	0.127095
254428	SLC41A1	1642.88	0.0826443	0.0278184	2.97085	0.00296979	0.127095
284069	FAM171A2	499.167	-0.145189	0.0488645	-2.97127	0.00296573	0.127095
90529	STPG1	411.784	0.0943087	0.0317684	2.96863	0.00299131	0.127512
100129940	HMGA2-AS1	13.7546	0.404145	0.136168	2.96799	0.00299751	0.127522
51776	MAP3K20	1085.4	0.123433	0.041598	2.96728	0.00300447	0.127565
101927049	PLCE1-AS2	23.6692	0.245997	0.0829335	2.9662	0.00301506	0.127761
214	ALCAM	7957.44	-0.0796117	0.0268844	-2.96127	0.00306378	0.128267
6872	TAF1	2693.02	0.0499279	0.0168487	2.9633	0.00304359	0.128267
64116	SLC39A8	687.279	-0.0908499	0.0306588	-2.96325	0.00304408	0.128267
127700	OSCP1	666.981	0.110016	0.0371521	2.96124	0.00306403	0.128267
132203	SNTN	24.0785	0.538944	0.182061	2.96024	0.00307399	0.128267
151827	LRRC34	465.833	0.114461	0.0386675	2.96014	0.00307496	0.128267
159989	DEUP1	41.4861	0.424092	0.143226	2.96101	0.00306634	0.128267
2638	GC	10.7816	0.351531	0.118936	2.95563	0.00312033	0.128704
3017	H2BC5	600.805	0.103034	0.0348356	2.95772	0.00309927	0.128704
6610	SMPD2	166.538	0.112336	0.0379999	2.95621	0.00311448	0.128704
9945	GFPT2	874.7	0.122207	0.041326	2.95715	0.00310492	0.128704
23418	CRB1	1515.41	0.20941	0.070854	2.95551	0.00312151	0.128704
134548	SOWAHA	6586.25	-0.109948	0.0371952	-2.95598	0.00311674	0.128704
1816	DRD5	56.9593	-0.216362	0.0732319	-2.95448	0.00313194	0.128811
100302223	MIR1302-8	12.914	0.243295	0.0823595	2.95407	0.00313615	0.128811
5498	PPOX	378.684	0.0913335	0.0309319	2.95273	0.0031498	0.129047
10401	PIAS3	454.946	0.0739985	0.0250645	2.95232	0.00315396	0.129047
474354	LRRC18	31.272	0.365783	0.123961	2.9508	0.00316947	0.129434
29901	SAC3D1	98.0869	-0.121732	0.0412656	-2.94997	0.00317803	0.129536
100861544	LINC00557	3.24535	0.479205	0.162506	2.94884	0.00318966	0.129763
201456	FBXO15	242.126	0.209667	0.071128	2.94774	0.0032011	0.129982
100874200	ARHGEF3-AS1	3.64669	0.53497	0.181602	2.94584	0.00322075	0.130532
2800	GOLGA1	1047.15	0.0459681	0.0156629	2.93484	0.00333721	0.130553
4291	MLF1	1412.19	0.12425	0.0423467	2.93412	0.00334499	0.130553
6281	S100A10	460.481	0.159103	0.0541737	2.93692	0.00331495	0.130553
8326	FZD9	36.9904	-0.198633	0.0674999	-2.94271	0.00325356	0.130553
23536	ADAT1	710.987	0.0577307	0.0196353	2.94014	0.00328063	0.130553
51750	RTEL1	27.4714	-0.164188	0.0557822	-2.94338	0.00324648	0.130553
54507	ADAMTSL4	216.385	0.137534	0.0468293	2.93693	0.00331481	0.130553
55329	MNS1	322.01	0.285019	0.0971531	2.93371	0.0033494	0.130553
79625	NDNF	62.1365	0.38013	0.129459	2.93629	0.00332159	0.130553
80254	CEP63	815.305	0.0670331	0.0228097	2.93879	0.00329492	0.130553
80705	TSGA10	773.08	0.157408	0.0536459	2.9342	0.00334408	0.130553
113835	ZNF257	76.382	0.179181	0.0608948	2.94246	0.00325611	0.130553
115294	PCMTD1	2707.41	-0.0553666	0.0188048	-2.94429	0.00323699	0.130553
118424	UBE2J2	512.658	-0.0696175	0.0236814	-2.93976	0.00328467	0.130553
126567	C2CD4C	74.8559	-0.185934	0.0633051	-2.93711	0.00331291	0.130553
202051	SPATA24	118.75	0.176941	0.0602532	2.93662	0.00331809	0.130553
207063	DHRSX	783.454	0.0620675	0.0211341	2.93684	0.00331573	0.130553
387712	ENO4	518.659	0.181015	0.0616996	2.93381	0.00334828	0.130553
642987	TMEM232	1494.52	0.195201	0.0664878	2.9359	0.00332584	0.130553
80851	SH3BP5L	780.799	-0.0650323	0.0221728	-2.93298	0.00335726	0.130622
26043	UBXN7	1591.53	0.0518773	0.0176969	2.93143	0.00337408	0.1308
54552	GNL3L	1495.28	0.0571838	0.0195178	2.92983	0.00339147	0.131
122046	TEX26	123.317	0.270104	0.0921859	2.92999	0.00338969	0.131
59338	PLEKHA1	2986.45	-0.0717456	0.0245318	-2.92459	0.00344909	0.132034
149483	CCDC17	125.97	0.229766	0.0785474	2.92519	0.00344242	0.132034
285600	KIAA0825	930.386	0.138114	0.0472206	2.92486	0.0034461	0.132034
55259	CFAP94	401.537	0.257816	0.0881843	2.92361	0.00346002	0.132216
51134	CEP83	805.995	0.108634	0.0371822	2.92166	0.0034817	0.132807
841	CASP8	280.26	0.129235	0.0442424	2.92107	0.00348832	0.132823
55112	DYNC2I1	1680.57	0.0913948	0.0313053	2.91947	0.0035063	0.13327
192670	AGO4	1826.44	0.0445391	0.0152811	2.91465	0.00356092	0.134823
257160	RNF214	739.225	0.0489402	0.0167883	2.91513	0.00355541	0.134823
285313	IGSF10	200.07	0.248481	0.0852657	2.9142	0.00356603	0.134823
172	AFG3L1P	557.09	0.0674244	0.0231622	2.91096	0.00360315	0.135985
117166	WFIKKN1	23.0393	-0.263173	0.0904539	-2.90947	0.00362044	0.136397
84871	AGBL4	681.114	0.102244	0.0351608	2.9079	0.00363863	0.136842
2896	GRN	842.071	-0.086457	0.0297684	-2.90432	0.00368046	0.137115
9609	RAB36	559.629	0.0955012	0.0328602	2.90629	0.0036574	0.137115
51149	MRNIP	220.793	0.0719049	0.0247548	2.90469	0.00367618	0.137115
148145	LINC00906	20.3701	0.328248	0.113033	2.904	0.00368433	0.137115
401207	C5orf63	157.505	0.181369	0.062441	2.90464	0.00367671	0.137115
55713	ZNF334	993.778	0.0702459	0.0242044	2.9022	0.00370557	0.137427
100131635	NA	14.5262	0.370258	0.127567	2.90246	0.00370248	0.137427
7169	TPM2	469.832	0.125141	0.0431369	2.90101	0.00371961	0.137648
27300	ZNF544	1101.46	0.0513084	0.0176909	2.90027	0.00372839	0.137648
374977	MROH7	43.3052	0.201954	0.0696377	2.90007	0.00373083	0.137648
91137	SLC25A46	2928.45	-0.0558471	0.0192624	-2.89928	0.00374025	0.137758
3181	HNRNPA2B1	7301.06	0.0779748	0.0269071	2.89792	0.00375645	0.13777
8736	MYOM1	820.086	0.108575	0.0375188	2.89388	0.00380515	0.13777
26100	WIPI2	2318.76	-0.0421076	0.0145359	-2.89679	0.00376997	0.13777
64087	MCCC2	1045.35	0.052353	0.018084	2.89498	0.00379177	0.13777
79925	SPEF2	1543.99	0.198649	0.0685362	2.89845	0.00375008	0.13777
80757	TMEM121	146.87	-0.215557	0.0744697	-2.89455	0.00379697	0.13777
128486	FITM2	149.165	-0.0617555	0.0213438	-2.89336	0.00381139	0.13777
130752	MDH1B	454.978	0.200945	0.0694412	2.89374	0.00380689	0.13777
729092	AGAP5	347.291	0.0743692	0.0256852	2.89541	0.00378658	0.13777
729096	BMS1P4	304.689	0.0686414	0.0237191	2.89393	0.00380458	0.13777
677	ZFP36L1	2282.81	0.221669	0.0766319	2.89264	0.00382016	0.137854
414245	DNAJC9-AS1	141.358	0.132735	0.0459015	2.89174	0.00383117	0.138019
54766	BTG4	29.1283	0.518605	0.179374	2.8912	0.00383778	0.138025
4919	ROR1	150.62	0.150438	0.0521057	2.88717	0.00388724	0.138273
7621	ZNF70	267.851	0.130696	0.0452286	2.88968	0.00385631	0.138273
9131	AIFM1	565.632	0.0479065	0.0165894	2.88777	0.00387977	0.138273
57188	ADAMTSL3	545.636	0.234086	0.0810375	2.88861	0.00386945	0.138273
120379	PIH1D2	156.996	0.247905	0.0858425	2.88791	0.00387816	0.138273
284459	ZNF875	1053.54	0.0395981	0.0137181	2.88656	0.00389482	0.138273
100862704	RB1-DT	13.6492	0.2441	0.084543	2.88729	0.00388575	0.138273
105372412	NA	5.27172	0.360189	0.124797	2.8862	0.00389918	0.138273
55193	PBRM1	2725.76	0.0514387	0.017834	2.88431	0.00392273	0.138748
387723	C10orf143	89.1849	0.0878468	0.0304689	2.88316	0.00393705	0.139025
23522	KAT6B	3831.78	0.0460948	0.0159941	2.88199	0.00395176	0.139314
285962	WEE2-AS1	31.0537	0.223912	0.0777366	2.8804	0.00397175	0.139789
10180	RBM6	3236.21	0.0655407	0.0227701	2.87837	0.00399741	0.140035
200844	CFAP20DC	174.823	0.13267	0.0461015	2.87777	0.00400493	0.140035
392843	IQCA1L	3.60158	0.506269	0.176078	2.87525	0.00403707	0.140929
5980	REV3L	4324.88	0.05659	0.019712	2.87084	0.0040938	0.141753
91544	UBXN11	725.601	0.108514	0.0377866	2.87175	0.00408206	0.141753
122553	TRAPPC6B	2453.14	-0.068632	0.0239044	-2.8711	0.00409042	0.141753
169792	GLIS3	888.733	0.245541	0.0854997	2.87184	0.00408088	0.141753
60494	CCDC81	255.621	0.303766	0.105869	2.86926	0.00411439	0.141777
90120	TMEM250	794.855	-0.09728	0.0338954	-2.87	0.00410471	0.141777
284525	SLC9C2	347.599	0.202783	0.0706674	2.86953	0.00411078	0.141777
56683	CFAP298	824.041	0.069373	0.0241915	2.86766	0.00413524	0.142267
84002	B3GNT5	741.423	0.113015	0.0394486	2.86486	0.00417194	0.142581
116328	C8orf34	907.625	0.216964	0.0756911	2.86644	0.00415119	0.142581
151234	SULT1C2P1	11.7002	0.222604	0.0776843	2.8655	0.00416351	0.142581
101929384	SLC6A12-AS1	24.4581	-0.246316	0.0859695	-2.86516	0.00416799	0.142581
102467146	MAFTRR	8.09714	0.36988	0.129129	2.86442	0.00417768	0.142581
79858	NEK11	1148.91	0.217169	0.0758452	2.86333	0.0041922	0.142713
130813	C2orf50	161.378	0.152146	0.05314	2.86312	0.0041949	0.142713
664709	HNRNPA1P10	1073.09	0.0769574	0.0268837	2.8626	0.00420184	0.142722
55268	ECHDC2	1833.24	0.0980456	0.0342649	2.8614	0.00421778	0.142952
119016	AGAP4	757.604	0.0669391	0.0233964	2.86108	0.00422195	0.142952
79989	TTC26	496.377	0.159946	0.0559158	2.86049	0.00422991	0.142995
3775	KCNK1	1496.17	-0.101468	0.0354892	-2.85913	0.00424804	0.143156
11104	KATNA1	344.97	0.0845423	0.0295666	2.85939	0.00424457	0.143156
4237	MFAP2	10.5694	0.304152	0.10642	2.85804	0.00426262	0.143421
54768	HYDIN	6604.75	0.192073	0.0672245	2.85719	0.0042741	0.143582
145482	PTGR2	667.283	0.101748	0.0356288	2.85578	0.00429311	0.143769
283446	MYO1H	18.1373	0.171134	0.0599247	2.85581	0.00429266	0.143769
112752	IFT43	435.264	0.0536862	0.0188111	2.85396	0.00431776	0.143919
162966	ZNF600	92.8349	0.123448	0.0432401	2.85494	0.00430449	0.143919
100996763	NOTCH2NLB	2701.75	0.120997	0.0423895	2.85442	0.00431156	0.143919
6932	TCF7	361.156	0.116363	0.0407991	2.85209	0.00434323	0.14405
7075	TIE1	375.72	-0.145407	0.050973	-2.85263	0.00433597	0.14405
220929	ZNF438	420.178	0.0770648	0.0270242	2.8517	0.00434864	0.14405
101928471	SOX5-AS1	21.3247	0.183032	0.0641599	2.85275	0.00433429	0.14405
348	APOE	12291.4	-0.144732	0.050795	-2.84934	0.00438094	0.144483
22828	SCAF8	4846.82	0.0312431	0.0109625	2.85	0.00437187	0.144483
28966	SNX24	502.375	0.0556657	0.0195368	2.84927	0.00438195	0.144483
81602	CDADC1	334.961	0.110105	0.0386598	2.84806	0.00439866	0.144811
83538	ODAD4	305.223	0.206468	0.0725309	2.84662	0.00441859	0.145129
284273	ZADH2	1948.79	-0.0604036	0.0212212	-2.84638	0.00442189	0.145129
83719	YPEL3	875.934	-0.078676	0.0276572	-2.84468	0.00444555	0.145682
8900	CCNA1	335.116	0.131199	0.0461288	2.84419	0.00445248	0.145686
11107	PRDM5	493.597	0.109878	0.0386462	2.84317	0.00446679	0.145707
132332	SMIM43	26.8956	-0.655274	0.230496	-2.84289	0.0044707	0.145707
147746	HIPK4	867.835	-0.118993	0.0418593	-2.84268	0.00447355	0.145707
347736	NME9	383.989	0.125203	0.0440779	2.8405	0.00450431	0.146486
441250	TYW1B	288.422	0.102386	0.03608	2.83776	0.0045431	0.147523
101929402	EXTL3-AS1	22.489	0.160409	0.0565572	2.83622	0.00456513	0.148014
9031	BAZ1B	4436.49	0.0338234	0.0119492	2.83061	0.0046459	0.149276
23086	EXPH5	1466.19	0.189173	0.0668017	2.83186	0.00462787	0.149276
27443	CECR2	1174.3	0.129594	0.0457563	2.83226	0.00462208	0.149276
126432	RINL	250.787	-0.0918484	0.0324396	-2.83137	0.00463497	0.149276
162417	NAGS	58.181	-0.13651	0.0482008	-2.83211	0.00462412	0.149276
100507291	NA	256.637	0.0697913	0.0246757	2.82834	0.00467901	0.150114
79740	ZBBX	1218.35	0.332822	0.117742	2.82672	0.00470281	0.150652
84460	ZMAT1	1915.51	0.123858	0.0438354	2.82552	0.0047204	0.150989
221264	AK9	958.082	0.106709	0.0377995	2.82302	0.00475733	0.151943
79583	TMEM231	1624.12	0.152922	0.0541924	2.82183	0.00477511	0.152284
79959	CEP76	331.751	-0.0466944	0.0165526	-2.82098	0.00478774	0.152459
10610	ST6GALNAC2	190.236	0.2973	0.105515	2.81761	0.0048383	0.153095
54537	SHLD2	734.259	0.042831	0.0152	2.81782	0.00483502	0.153095
66008	TRAK2	6052.72	0.0639773	0.0227088	2.81729	0.00484307	0.153095
84140	FAM161A	442.489	0.0606797	0.0215374	2.81741	0.00484133	0.153095
102477328	LINC02056	22.1994	0.284954	0.101163	2.81679	0.00485062	0.153095
2028	ENPEP	184.925	0.279227	0.0991516	2.81616	0.00486018	0.153149
10229	COQ7	739.078	0.0580793	0.0206267	2.81573	0.00486663	0.153149
10040	TOM1L1	363.878	0.0654477	0.0232533	2.81456	0.00488444	0.153155
23275	POFUT2	505.417	0.0860642	0.030577	2.81467	0.0048827	0.153155
26154	ABCA12	29.1553	0.24475	0.0869666	2.8143	0.0048883	0.153155
2252	FGF7	37.1647	0.187227	0.0665583	2.81298	0.00490849	0.153563
10699	CORIN	78.4093	-0.0990379	0.0352456	-2.80994	0.00495507	0.154557
54883	CWC25	494.306	0.0564529	0.0200936	2.80949	0.00496195	0.154557
6547	SLC8A3	806.042	0.0988343	0.0352192	2.80626	0.00501206	0.15476
8650	NUMB	1385.27	0.0491453	0.0175043	2.80761	0.00499106	0.15476
11099	PTPN21	780.17	0.103907	0.0370389	2.80534	0.00502632	0.15476
55080	TAPBPL	328.53	0.0817365	0.029115	2.80737	0.00499484	0.15476
80179	MYO19	486.89	0.0621388	0.0221479	2.80563	0.00502179	0.15476
89797	NAV2	4049.1	0.0918222	0.0327044	2.80764	0.00499061	0.15476
152185	SPICE1	727.017	0.106059	0.0377982	2.80593	0.00501709	0.15476
401236	STMND1	24.3227	0.409751	0.14598	2.8069	0.00500204	0.15476
8028	MLLT10	1843.34	0.0390753	0.0139385	2.80341	0.00505648	0.155465
307	ANXA4	482.915	0.0970981	0.0346725	2.80044	0.00510332	0.155582
1119	CHKA	2275.9	0.0647705	0.023175	2.79484	0.00519251	0.155582
1852	DUSP9	109.254	-0.128586	0.0459922	-2.79582	0.0051768	0.155582
1911	PHC1	1609.71	0.08498	0.0303336	2.80151	0.00508636	0.155582
3753	KCNE1	93.0352	0.206795	0.0739823	2.7952	0.00518678	0.155582
5991	RFX3	3660.86	0.102396	0.0366467	2.79414	0.00520378	0.155582
9179	AP4M1	220.662	0.098258	0.0350976	2.79956	0.00511721	0.155582
9244	CRLF1	536.494	0.33233	0.118812	2.7971	0.0051563	0.155582
29774	POM121L9P	142.967	0.105813	0.0378437	2.79604	0.00517325	0.155582
51573	GDE1	2430.78	-0.062174	0.0222464	-2.79479	0.00519332	0.155582
55897	MESP1	44.9388	-0.164858	0.0590039	-2.79402	0.0052057	0.155582
79971	WLS	2715.1	0.134447	0.0480797	2.79634	0.00516843	0.155582
83878	USHBP1	72.6508	-0.143493	0.0513433	-2.79477	0.00519359	0.155582
84281	C2orf88	851.22	0.154268	0.0551735	2.79604	0.00517326	0.155582
134429	STARD4	2865.36	-0.111878	0.0400028	-2.79675	0.00516197	0.155582
144110	TMEM86A	274.855	-0.0710472	0.0254025	-2.79685	0.00516032	0.155582
144699	FBXL14	606.912	-0.0892289	0.0318509	-2.80145	0.00508729	0.155582
221409	SPATS1	59.5881	0.391446	0.139766	2.80073	0.0050987	0.155582
284217	LAMA1	911.353	0.190509	0.0680413	2.7999	0.00511185	0.155582
3948	LDHC	13.3892	0.582722	0.20881	2.79068	0.00525967	0.155745
8361	H4C6	34.8476	-0.255556	0.0916448	-2.78855	0.00529448	0.155745
11160	ERLIN2	1612.32	0.107444	0.0384984	2.79088	0.00525649	0.155745
51066	SSUH2	62.3663	-0.132359	0.0474516	-2.78935	0.00528133	0.155745
57494	RIMKLB	4129.31	0.0687523	0.0246171	2.79287	0.00522427	0.155745
79070	POGLUT2	156.06	-0.0860596	0.0308414	-2.79039	0.00526447	0.155745
91523	PCED1B	77.3398	0.15386	0.0551464	2.79003	0.00527035	0.155745
283554	GPR137C	1026.45	-0.0841026	0.0301497	-2.7895	0.00527898	0.155745
646588	NA	7.62392	0.279566	0.100121	2.79228	0.00523384	0.155745
824	CAPN2	3681.68	0.060644	0.0217613	2.78678	0.0053234	0.155899
4660	PPP1R12B	6333.94	0.0600313	0.0215464	2.78614	0.00533397	0.155899
10978	CLP1	127.909	-0.0799225	0.0286896	-2.78576	0.00534017	0.155899
83541	FAM110A	75.4965	-0.144111	0.0517251	-2.78609	0.00533479	0.155899
140894	CNBD2	12.3669	0.185757	0.0666561	2.7868	0.00532316	0.155899
116092	DNTTIP1	329.818	0.0714629	0.0256576	2.78525	0.00534862	0.155933
1829	DSG2	66.6435	0.344448	0.123757	2.78325	0.00538166	0.15647
123099	DEGS2	158.849	-0.158104	0.0568046	-2.7833	0.00538085	0.15647
23645	PPP1R15A	1009.46	0.264163	0.0949613	2.78179	0.00540597	0.156851
157657	C8orf37	376.664	0.10483	0.0376873	2.78158	0.00540942	0.156851
1138	CHRNA5	41.0031	-0.268269	0.0965341	-2.77901	0.00545246	0.157885
10233	LRRC23	564.794	0.235534	0.0848623	2.77548	0.00551199	0.15875
23421	ITGB3BP	285.772	0.132004	0.0475531	2.77593	0.0055044	0.15875
57577	CCDC191	972.848	0.143351	0.0516293	2.77654	0.00549412	0.15875
79066	METTL16	1195.51	0.0382332	0.0137746	2.77564	0.0055094	0.15875
6618	SNAPC2	348.588	-0.0897847	0.0323783	-2.77299	0.00555438	0.159162
253559	CADM2	9612.42	-0.0795549	0.0286902	-2.77289	0.00555606	0.159162
375449	MAST4	1542.97	0.071998	0.0259608	2.77334	0.00554842	0.159162
5897	RAG2	14.629	-0.184658	0.0666369	-2.77111	0.00558658	0.159344
57194	ATP10A	598.855	-0.12185	0.0439717	-2.7711	0.00558664	0.159344
57821	CCDC181	425.075	0.109965	0.0396872	2.77078	0.00559218	0.159344
9993	DGCR2	3230.58	-0.0588463	0.0212496	-2.76929	0.00561778	0.159436
399512	SLC25A35	61.743	0.1309	0.0472586	2.76986	0.00560797	0.159436
101929721	AGBL4-AS1	7.21793	0.250859	0.0905722	2.76971	0.00561055	0.159436
347744	C6orf52	30.071	0.247318	0.0893523	2.7679	0.00564189	0.159908
373	TRIM23	2797.14	-0.0588942	0.02129	-2.76629	0.00566988	0.1602
55133	SRBD1	482.053	0.0735911	0.0266014	2.76644	0.00566717	0.1602
151963	MB21D2	222.398	-0.0811677	0.0293447	-2.76601	0.00567463	0.1602
729	C6	28.3573	0.580678	0.209972	2.76551	0.00568347	0.160238
832	CAPZB	1878.73	0.0400964	0.0145081	2.76372	0.00571459	0.160903
27109	DMAC2L	653.868	0.0521209	0.0188678	2.76243	0.00573737	0.161121
100507392	SENCR	20.9904	-0.173324	0.0627388	-2.76263	0.00573382	0.161121
6871	TADA2A	790.609	0.0516646	0.0187088	2.76151	0.00575348	0.161361
102723553	SMIM11B	451.775	-0.0475311	0.0172173	-2.76066	0.00576846	0.16157
22832	CEP162	760.67	0.0789782	0.0286215	2.7594	0.00579077	0.16159
220388	CCDC89	82.7388	0.285521	0.103492	2.75888	0.00580006	0.16159
100507423	MKNK1-AS1	63.5184	0.10732	0.0388889	2.75966	0.00578618	0.16159
23315	SLC9A8	1016.05	0.0431847	0.0156576	2.75806	0.00581451	0.16159
222698	NKAPL	103.205	-0.0947078	0.0343524	-2.75695	0.00583433	0.161931
6541	SLC7A1	1399.51	-0.0713167	0.025882	-2.75546	0.00586095	0.162372
6709	SPTAN1	47787.4	0.0434181	0.0157796	2.75153	0.00593171	0.162372
6920	TCEA3	147.65	0.13376	0.0486206	2.75109	0.00593974	0.162372
8556	CDC14A	323.154	0.148852	0.0540454	2.75419	0.00588369	0.162372
9399	STOML1	870.14	-0.0785014	0.0285309	-2.75145	0.00593315	0.162372
30848	CTAG2	2.11936	1.30635	0.474707	2.7519	0.00592497	0.162372
56180	MOSPD1	226.286	0.120213	0.0436685	2.75284	0.00590802	0.162372
84271	POLDIP3	1945.16	0.0501547	0.0182314	2.75101	0.00594126	0.162372
84688	C9orf24	387.887	0.198995	0.0722869	2.75285	0.00590784	0.162372
197407	ZNF48	436.532	-0.0671551	0.024396	-2.75271	0.00591041	0.162372
101928596	NA	114.96	-0.148751	0.0540445	-2.75239	0.00591625	0.162372
79751	SLC25A22	1102.15	-0.107356	0.0390322	-2.75045	0.00595127	0.162438
116143	WDR92	677.625	0.0699944	0.0254856	2.74643	0.00602481	0.164235
83690	CRISPLD1	516.544	0.272391	0.0991982	2.74593	0.00603402	0.164277
54329	GPR85	1088.05	-0.139226	0.0507123	-2.7454	0.00604375	0.164333
51531	TRMO	597.112	0.0690538	0.0251756	2.74289	0.00609016	0.165175
91978	TPGS1	49.6326	-0.294273	0.107281	-2.743	0.00608805	0.165175
388677	NOTCH2NLA	1708.49	0.11939	0.0435589	2.74089	0.00612728	0.165972
58509	CACTIN	349.755	-0.0797255	0.0290923	-2.74043	0.0061358	0.165993
57606	SLAIN2	1432.79	0.0419338	0.0153051	2.73986	0.00614661	0.166075
4343	MOV10	617.076	0.0789274	0.0288402	2.73672	0.00620553	0.166251
11336	EXOC3	1465.75	0.0484947	0.0177207	2.73661	0.0062075	0.166251
55676	SLC30A6	837.296	-0.0407305	0.0148796	-2.73735	0.00619366	0.166251
83985	SPNS1	336.222	-0.0697694	0.0254887	-2.73727	0.00619514	0.166251
84315	MON1A	456.685	-0.0749735	0.0273935	-2.73691	0.00620194	0.166251
138162	C9orf116	157.521	0.213773	0.0780745	2.73807	0.00618009	0.166251
197003	MGC15885	27.1847	0.193265	0.0706055	2.73725	0.00619544	0.166251
286464	CFAP47	1351.9	0.332703	0.121594	2.73618	0.00621566	0.166261
341019	DCDC1	194.407	0.325999	0.119221	2.73442	0.00624895	0.166943
55615	PRR5	158.918	-0.113891	0.0416626	-2.73365	0.00626367	0.167127
28968	SLC6A16	99.236	0.240378	0.0880247	2.7308	0.00631817	0.167748
84902	CEP89	524.668	0.0634158	0.0232225	2.73079	0.00631829	0.167748
148738	HJV	5.82034	0.354934	0.129957	2.73117	0.00631106	0.167748
101928784	RORA-AS1	193.916	0.096282	0.0352557	2.73096	0.00631493	0.167748
26010	SPATS2L	1317.22	0.0774763	0.0283787	2.73008	0.00633186	0.1679
9194	SLC16A7	1018.09	-0.0904582	0.0332016	-2.72451	0.00643971	0.169963
84058	WDR54	452.494	0.0965176	0.035423	2.72472	0.00643569	0.169963
100507487	LINC02615	123.098	0.142343	0.0522465	2.72446	0.00644075	0.169963
4361	MRE11	1041.06	0.0832162	0.0305493	2.724	0.0064497	0.169972
56920	SEMA3G	434.684	-0.169507	0.0622453	-2.72321	0.00646507	0.170061
339416	ANKRD45	619.703	0.105463	0.0387303	2.72301	0.00646898	0.170061
10726	NUDC	1951.16	0.0525581	0.0193235	2.71991	0.00652999	0.170201
64881	PCDH20	1354.35	-0.119507	0.0439287	-2.72048	0.00651871	0.170201
65988	ZNF747	497.981	-0.0568039	0.0208817	-2.72027	0.0065229	0.170201
84232	MAF1	931.52	-0.051801	0.0190391	-2.72078	0.00651289	0.170201
345630	FBLL1	225.178	-0.135994	0.0499653	-2.72176	0.00649357	0.170201
100271715	ARHGEF33	350.544	0.0833061	0.0306095	2.72157	0.00649717	0.170201
101927539	NA	85.9448	0.130317	0.0478894	2.7212	0.00650445	0.170201
129563	DIS3L2	1123.92	0.0388778	0.0142964	2.71941	0.00653976	0.170249
8884	SLC5A6	885.533	-0.125255	0.046069	-2.71886	0.00655075	0.170327
1103	CHAT	157.834	-0.18111	0.0666652	-2.71671	0.00659352	0.171024
9659	PDE4DIP	16165	0.0492278	0.018119	2.71692	0.00658929	0.171024
51265	CDKL3	444.986	0.072098	0.0265726	2.71325	0.00666277	0.171779
349565	NMNAT3	321.179	0.0653512	0.0240811	2.7138	0.00665172	0.171779
414157	C10orf62	9.80272	0.230781	0.0850294	2.71413	0.00664509	0.171779
101060146	CHMP1B2P	7.95156	0.409276	0.150841	2.7133	0.00666163	0.171779
103157000	PAUPAR	14.5349	0.243193	0.0895837	2.7147	0.0066336	0.171779
302	ANXA2	852.042	0.304942	0.112459	2.71158	0.00669639	0.172275
219670	ENKUR	534.038	0.187858	0.0692823	2.71149	0.0066981	0.172275
23247	KATNIP	1380.64	0.0711807	0.0262629	2.71031	0.00672201	0.172521
57583	TMEM181	3734.71	-0.058636	0.0216351	-2.71022	0.0067238	0.172521
1787	TRDMT1	1147.12	0.102793	0.0379493	2.70869	0.00675486	0.172546
6239	RREB1	410.667	0.12878	0.0476086	2.70497	0.00683104	0.172546
6513	SLC2A1	2334.17	-0.102877	0.0379791	-2.70878	0.00675308	0.172546
26145	IRF2BP1	452.735	-0.109219	0.0403825	-2.70462	0.00683823	0.172546
51026	GOLT1B	1291.34	-0.0668166	0.0246859	-2.70667	0.0067962	0.172546
55889	GOLGA6B	46.073	0.201413	0.074339	2.70938	0.00674085	0.172546
56997	COQ8A	1026.83	-0.0609161	0.0225278	-2.70405	0.00685006	0.172546
84191	CIAO2A	411.321	-0.0537975	0.0198884	-2.70497	0.00683107	0.172546
129881	CCDC173	398.271	0.252332	0.0933063	2.70435	0.00684389	0.172546
161502	CFAP161	144.545	0.296909	0.109816	2.70369	0.00685741	0.172546
171017	ZNF384	635.287	0.0469845	0.0173711	2.70475	0.00683549	0.172546
196385	DNAH10	1781.77	0.178212	0.0658562	2.70608	0.00680828	0.172546
257236	CCDC96	155.291	0.138397	0.0511447	2.70599	0.00681011	0.172546
643236	TMEM72	33.7987	0.176236	0.0651045	2.70697	0.00679011	0.172546
729967	MORN2	551.644	0.112376	0.0415135	2.70697	0.00679009	0.172546
55330	BLOC1S4	131.271	-0.0856762	0.0317019	-2.70256	0.0068808	0.17282
84105	PCBD2	308.387	0.0690908	0.0255852	2.70042	0.0069251	0.173728
201134	CEP112	821.751	0.121981	0.0451829	2.69971	0.00693996	0.173897
80775	TMEM177	237.895	-0.0650518	0.0240995	-2.6993	0.00694852	0.173908
101928834	NA	14.4981	0.244429	0.0905959	2.69802	0.00697539	0.174377
375196	NA	23.6722	-0.157835	0.0585358	-2.69639	0.00700948	0.175024
23263	MCF2L	3442.37	-0.0723331	0.026843	-2.69467	0.00704588	0.175524
379025	PSMA3-AS1	1000.01	0.0500705	0.0185863	2.69394	0.00706128	0.175703
79663	HSPBAP1	314.327	0.075229	0.0279313	2.69336	0.00707366	0.175806
101928597	ZNF84-DT	11.3069	0.338143	0.125586	2.69252	0.00709149	0.176045
26229	B3GAT3	928.17	-0.0756327	0.0280961	-2.69193	0.00710409	0.176151
154865	IQUB	379.611	0.235012	0.0873149	2.69154	0.00711222	0.176151
283726	SAXO2	160.667	0.162483	0.0604114	2.68961	0.00715347	0.176968
8578	SCARF1	154.356	-0.0989754	0.036821	-2.68801	0.00718784	0.177442
4478	MSN	3400.49	0.0915805	0.0341062	2.68516	0.00724954	0.177757
5169	ENPP3	42.0582	0.172394	0.0642331	2.68388	0.00727727	0.177757
5251	PHEX	191.598	0.151868	0.0565663	2.68478	0.00725767	0.177757
6935	ZEB1	3892.71	0.0627771	0.0233838	2.68464	0.00726075	0.177757
8751	ADAM15	1099.95	-0.0793087	0.0295539	-2.68352	0.00728507	0.177757
10620	ARID3B	151.177	0.0965124	0.03592	2.68687	0.00721246	0.177757
55592	GOLGA2P5	322.998	0.252329	0.0940114	2.68402	0.00727419	0.177757
84081	NSRP1	668.752	0.113306	0.0421982	2.68509	0.00725101	0.177757
128153	SPATA17	224.581	0.305359	0.11368	2.68612	0.00722867	0.177757
54477	PLEKHA5	5517.1	0.0715903	0.0266829	2.68301	0.00729631	0.177829
2200	FBN1	2595.88	0.0742437	0.0276764	2.68256	0.00730606	0.177864
2273	FHL1	3741.18	0.0889085	0.0331807	2.67952	0.0073727	0.179079
23224	SYNE2	3426.79	0.124963	0.0466494	2.67877	0.00738936	0.17928
84229	DRC7	185.597	0.303751	0.113435	2.67775	0.00741196	0.179625
79877	DCAKD	1418.54	0.0718157	0.0268254	2.67715	0.00742508	0.179739
633	BGN	446.691	0.180155	0.0673747	2.67393	0.00749681	0.180641
1655	DDX5	16092.9	0.0484387	0.0181124	2.67435	0.00748749	0.180641
4360	MRC1	280.174	-0.188367	0.0704397	-2.67417	0.0074915	0.180641
339829	CCDC39	1422.15	0.0972805	0.0363858	2.67358	0.00750455	0.180641
100873940	MYLK-AS2	25.1211	0.224965	0.08413	2.67401	0.00749495	0.180641
81615	TMEM163	233.876	0.117136	0.0438623	2.67054	0.00757304	0.182085
5067	CNTN3	1072.78	0.163063	0.0610821	2.66958	0.00759471	0.182196
10319	LAMC3	150.006	-0.121273	0.0454262	-2.66967	0.00759262	0.182196
685	BTC	61.1438	0.441613	0.165489	2.66853	0.00761841	0.182426
10594	PRPF8	9722.02	0.0408126	0.0152954	2.66828	0.00762404	0.182426
51673	TPPP3	2042.49	0.346559	0.129893	2.66802	0.00762987	0.182426
143879	KBTBD3	1121.64	-0.0659685	0.0247331	-2.66721	0.00764829	0.182663
57617	VPS18	1175.11	-0.045654	0.0171232	-2.66621	0.00767117	0.183005
1307	COL16A1	3239.9	0.152099	0.0570867	2.66435	0.0077137	0.1833
84319	CMSS1	564.278	0.101492	0.0380831	2.66501	0.00769863	0.1833
94107	TMEM203	559.776	-0.0542589	0.0203705	-2.6636	0.0077309	0.183407
10419	PRMT5	860.961	0.0386488	0.0145147	2.66273	0.00775086	0.183677
1384	CRAT	824.034	-0.0642447	0.0241406	-2.66127	0.00778476	0.184159
284004	HEXD	333.899	-0.0948346	0.0356373	-2.66111	0.00778841	0.184159
2132	EXT2	1559.91	0.0449119	0.0169356	2.65191	0.00800372	0.184342
2710	GK	515.049	0.0670378	0.0252469	2.65529	0.00792408	0.184342
2766	GMPR	347.547	0.252511	0.0951319	2.65433	0.00794668	0.184342
4129	MAOB	3753.48	0.114775	0.043262	2.65301	0.00797773	0.184342
4239	MFAP4	143.259	0.144307	0.0544035	2.65254	0.00798891	0.184342
4352	MPL	34.8113	0.165975	0.0625594	2.65308	0.0079762	0.184342
5863	RGL2	1318.72	0.07329	0.0276284	2.65271	0.00798487	0.184342
6641	SNTB1	940.721	0.156605	0.0590184	2.65349	0.0079664	0.184342
6665	SOX15	63.5667	0.120313	0.0453014	2.65584	0.00791112	0.184342
7087	ICAM5	1443.73	-0.132955	0.0501101	-2.65326	0.00797195	0.184342
8294	H4C9	37.321	-0.166327	0.0627361	-2.65122	0.00802009	0.184342
9832	JAKMIP2	2290.36	0.059437	0.0223464	2.6598	0.00781874	0.184342
10009	ZBTB33	1505.08	0.0734189	0.0276901	2.65145	0.00801462	0.184342
23207	PLEKHM2	3152.72	-0.0537323	0.0202628	-2.65177	0.00800702	0.184342
27148	STK36	1060.69	0.0780078	0.0293441	2.65838	0.00785178	0.184342
51098	IFT52	510.447	0.0606703	0.022845	2.65574	0.00791349	0.184342
54960	GEMIN8	759.581	0.105892	0.0399392	2.65134	0.00801725	0.184342
55081	IFT57	967.839	0.107265	0.040347	2.65855	0.00784767	0.184342
79759	ZNF668	174.85	-0.102175	0.0384854	-2.65489	0.00793346	0.184342
83549	UCK1	731.837	-0.0422272	0.0158775	-2.65956	0.0078242	0.184342
144100	PLEKHA7	1117.52	0.117305	0.0442043	2.6537	0.00796138	0.184342
151507	MSL3P1	51.9572	-0.119983	0.0452152	-2.65359	0.0079641	0.184342
164781	DAW1	517.941	0.189714	0.0714843	2.65393	0.00795613	0.184342
171023	ASXL1	1983.7	0.0532103	0.0200677	2.65155	0.00801239	0.184342
205327	C2orf69	1019.39	-0.0587752	0.0221061	-2.65877	0.00784254	0.184342
4117	MAK	373.1	0.142532	0.0537847	2.65004	0.00804811	0.184787
1388	ATF6B	1184.39	0.0506537	0.0191456	2.6457	0.00815217	0.186576
100132078	NA	7.69703	0.480427	0.181579	2.64582	0.00814922	0.186576
158880	USP51	308.687	0.0866821	0.0327818	2.64422	0.008188	0.186996
3779	KCNMB1	26.3796	0.215567	0.081544	2.64357	0.00820377	0.187156
6046	BRD2	2862.69	0.0569183	0.021577	2.63792	0.00834171	0.187733
10657	KHDRBS1	2683.14	0.0417499	0.015816	2.63973	0.00829719	0.187733
22926	ATF6	2575.89	0.0475642	0.0180243	2.63889	0.0083177	0.187733
55553	SOX6	1347.91	0.0901109	0.034136	2.63976	0.00829647	0.187733
56900	TMEM167B	1551.6	-0.04565	0.0173057	-2.63786	0.0083431	0.187733
84433	CARD11	96.7933	0.183223	0.0694416	2.63851	0.00832706	0.187733
144535	CFAP54	2934.58	0.302699	0.114648	2.64025	0.00828461	0.187733
150223	YDJC	133.869	-0.101068	0.0382923	-2.63937	0.00830607	0.187733
162333	MARCHF10	207.795	0.198523	0.0751556	2.64149	0.00825412	0.187733
171425	CLYBL	437.641	0.108602	0.0411428	2.63963	0.00829961	0.187733
401288	LINC00242	58.1104	-0.11892	0.0450754	-2.63824	0.00833381	0.187733
285349	ZNF660	402.051	0.0799748	0.0303278	2.63701	0.00836398	0.188005
10142	AKAP9	10914	0.0444136	0.0168516	2.63557	0.00839972	0.18861
3837	KPNB1	4928.31	0.0296855	0.0112662	2.63492	0.00841583	0.188765
29775	CARD10	53.4678	-0.149172	0.0566208	-2.63458	0.00842426	0.188765
6993	DYNLT1	316.676	0.104182	0.0395775	2.63237	0.00847922	0.189243
55152	DALRD3	289.805	0.098551	0.0374557	2.63113	0.00851002	0.189243
56288	PARD3	3218.04	0.0636754	0.0241972	2.63152	0.00850039	0.189243
90506	LRRC46	171.336	0.300938	0.11436	2.6315	0.00850094	0.189243
146802	SLC47A2	924.561	0.365025	0.138694	2.63188	0.00849135	0.189243
221395	ADGRF5	1501.97	-0.0936763	0.0355769	-2.63307	0.00846173	0.189243
286319	TUSC1	204.835	-0.0898631	0.034157	-2.63088	0.00851632	0.189243
414919	C8orf82	187.227	-0.0881878	0.0335201	-2.63089	0.00851613	0.189243
2353	FOS	2787.08	0.391209	0.148727	2.63038	0.00852886	0.189325
9563	H6PD	1404.19	0.0615324	0.0233972	2.6299	0.00854089	0.189395
6539	SLC6A12	820.227	-0.122485	0.0465934	-2.62881	0.00856841	0.189409
27156	RSPH14	107.024	0.102575	0.0390395	2.62747	0.00860221	0.189409
57234	LINC00869	767.492	0.0541104	0.0205972	2.62707	0.00861231	0.189409
64282	TENT4B	870.609	-0.0456228	0.0173576	-2.62841	0.00857863	0.189409
132321	C4orf33	338.562	0.0680183	0.0258687	2.62936	0.00855448	0.189409
101928809	SDAD1-AS1	13.4409	0.161012	0.0612887	2.62711	0.00861125	0.189409
55328	RNLS	488.259	0.197294	0.0751419	2.62562	0.00864904	0.190021
80086	TUBA4B	86.688	0.409172	0.15588	2.62491	0.00866708	0.190222
339512	CCDC190	161.108	0.351431	0.133915	2.62428	0.00868315	0.19038
284352	PPP1R37	757.417	-0.0870114	0.0331636	-2.6237	0.00869801	0.19051
3992	FADS1	2846.4	0.104057	0.03971	2.62044	0.00878174	0.191951
51231	VRK3	625.542	0.0361476	0.0137928	2.62076	0.00877346	0.191951
9719	ADAMTSL2	410.803	-0.106214	0.0405494	-2.61938	0.00880896	0.19235
158248	TTC16	46.4389	0.322042	0.122986	2.61854	0.00883078	0.192578
10903	MTMR11	323.456	0.135651	0.0518627	2.61559	0.0089074	0.192707
22801	ITGA11	136.603	0.170503	0.0651853	2.61567	0.00890527	0.192707
27090	ST6GALNAC4	242.146	-0.0893969	0.0341797	-2.6155	0.0089098	0.192707
57169	ZNFX1	2423.69	0.0490458	0.0187475	2.61613	0.00889332	0.192707
79600	TCTN1	865.371	0.104974	0.0401385	2.61528	0.00891539	0.192707
120526	DNAJC24	636.767	-0.0466389	0.017817	-2.61767	0.00885333	0.192707
132946	ARL9	36.5807	0.134771	0.0515182	2.61599	0.0088969	0.192707
219621	CABCOCO1	243.655	0.270806	0.103509	2.61626	0.00888975	0.192707
332	BIRC5	7.52832	-0.346829	0.132696	-2.61372	0.00895634	0.193397
27344	PCSK1N	1218.78	-0.199708	0.0764218	-2.61323	0.00896907	0.193477
2488	FSHB	14.5228	0.35827	0.137273	2.60991	0.00905649	0.193751
3371	TNC	1789.55	0.380789	0.145895	2.61003	0.00905351	0.193751
3891	KRT85	1.16863	0.995412	0.381709	2.60778	0.0091132	0.193751
9562	MINPP1	318.139	-0.0666408	0.0255485	-2.6084	0.00909662	0.193751
25766	PRPF40B	443.289	0.0653832	0.0250601	2.60906	0.00907918	0.193751
55527	FEM1A	1357.08	-0.0448083	0.0171702	-2.60966	0.00906331	0.193751
114823	LENG8	3408.75	0.0876436	0.0335671	2.61099	0.00902795	0.193751
126321	MFSD12	580.989	-0.0660921	0.0253385	-2.60837	0.00909752	0.193751
143686	SESN3	17172.6	-0.0711378	0.0272744	-2.60823	0.0091013	0.193751
150677	OTOS	27.1169	-0.220199	0.0844082	-2.60874	0.00908758	0.193751
196968	DNM1P46	65.6515	0.219723	0.084262	2.60761	0.00911761	0.193751
345193	LRIT3	46.8146	0.145813	0.0558877	2.60903	0.0090798	0.193751
440400	RNASEK	17.3092	0.149902	0.057465	2.60857	0.00909206	0.193751
11100	HNRNPUL1	2358.5	0.0489281	0.0187665	2.6072	0.00912861	0.193793
5896	RAG1	24.7402	-0.168259	0.0645465	-2.60679	0.0091396	0.193834
64708	COPS7B	758.48	0.0450436	0.0172869	2.60565	0.00917003	0.193903
92815	H2AW	93.3	-0.169934	0.0652128	-2.60584	0.00916497	0.193903
114112	TXNRD3	271.282	0.0984967	0.0378136	2.60479	0.00919298	0.194196
342096	GOLGA6A	53.2232	0.222597	0.0854893	2.6038	0.00921966	0.194568
6668	SP2	364.791	0.0778921	0.0299231	2.60308	0.00923909	0.194591
7813	EVI5	2421.23	0.0779063	0.0299358	2.60245	0.0092561	0.194591
23468	CBX5	13568.5	0.0495518	0.0190457	2.60174	0.00927532	0.194591
25824	PRDX5	3283.32	0.0997713	0.0383445	2.60197	0.00926903	0.194591
196528	ARID2	1660.38	0.0557602	0.0214269	2.60234	0.00925891	0.194591
100131176	WDR86-AS1	30.4149	0.252536	0.0970363	2.60249	0.00925508	0.194591
7779	SLC30A1	893.026	-0.0805161	0.0309591	-2.60073	0.00930267	0.194829
23219	FBXO28	1944.77	-0.0481803	0.0185287	-2.60031	0.009314	0.194829
29994	NA	7981.39	0.0625226	0.0240429	2.60046	0.00930999	0.194829
29994	BAZ2B	7981.39	0.0625226	0.0240429	2.60046	0.00930999	0.194829
682	BSG	6303.95	-0.0809317	0.0311481	-2.59829	0.00936895	0.195398
85444	LRRCC1	612.459	0.102943	0.039614	2.59864	0.00935926	0.195398
154313	CFAP206	279.378	0.334525	0.128764	2.59797	0.00937773	0.195398
196951	FAM227B	237.075	0.108178	0.0416307	2.59853	0.00936249	0.195398
51293	CD320	278.449	-0.0811529	0.0312439	-2.5974	0.00939321	0.195531
5119	CHMP1A	1135.59	-0.0511589	0.0197008	-2.59679	0.00941001	0.19569
727	C5	694.355	0.0826193	0.0318279	2.59582	0.00943662	0.195946
4292	MLH1	1053.3	0.0409223	0.0157709	2.5948	0.00946469	0.195946
7450	VWF	3093.27	-0.17355	0.066887	-2.59467	0.00946813	0.195946
252983	STXBP4	534.091	0.0970129	0.0373809	2.59526	0.00945206	0.195946
101954277	RNVU1-19	22.4556	0.366648	0.141257	2.59561	0.00944224	0.195946
4248	MGAT3	3321.09	-0.0775563	0.0299014	-2.59373	0.00949407	0.196293
84656	GLYR1	3041.26	0.0293224	0.0113105	2.5925	0.00952798	0.196788
202333	CMYA5	1240.8	0.0746962	0.0288229	2.59156	0.00955413	0.196788
101928846	HIPK1-AS1	47.7709	0.109234	0.0421556	2.59121	0.009564	0.196788
1129	CHRM2	213.379	-0.169995	0.0656296	-2.59022	0.00959137	0.197162
100131067	CKMT2-AS1	282.677	0.0880509	0.034004	2.58943	0.0096135	0.197427
51337	THEM6	490.09	-0.0848483	0.0327762	-2.58872	0.00963346	0.197469
441024	MTHFD2L	507.904	0.0685196	0.0264687	2.5887	0.00963399	0.197469
130162	CLHC1	553.013	0.147538	0.057004	2.5882	0.0096479	0.197565
2010	EMD	487.506	0.0694356	0.0268458	2.58646	0.00969662	0.197617
2296	FOXC1	133.361	-0.115185	0.044514	-2.58762	0.00966422	0.197617
7802	DNALI1	621.158	0.279738	0.10815	2.58658	0.00969344	0.197617
84206	MEX3B	82.4082	-0.136364	0.0527093	-2.58709	0.0096789	0.197617
253970	SFTA3	47.7595	0.212872	0.0822764	2.58728	0.00967362	0.197617
100130155	MIR124-2HG	1343.56	-0.103117	0.0399012	-2.5843	0.0097578	0.198675
1609	DGKQ	785.881	-0.0893533	0.0346039	-2.58218	0.00981787	0.198763
4957	ODF2	994.249	0.0612423	0.0237118	2.58278	0.00980085	0.198763
54602	NDFIP2	3318.81	-0.084493	0.03272	-2.5823	0.0098144	0.198763
57703	CWC22	950.484	0.0369247	0.0142988	2.58236	0.00981261	0.198763
83861	RSPH3	791.036	0.0823416	0.0318732	2.58341	0.00978292	0.198763
54058	C21orf58	208.048	0.152538	0.0591072	2.5807	0.00986015	0.19943
157570	ESCO2	37.5	-0.115567	0.0448046	-2.57936	0.00989836	0.199825
221710	SMIM13	2383.34	-0.0676644	0.0262317	-2.57949	0.00989453	0.199825
3037	HAS2	62.3854	0.209221	0.0811793	2.57727	0.00995853	0.200084
8021	NUP214	1933.96	0.0488096	0.0189407	2.57697	0.00996705	0.200084
25937	WWTR1	1504.93	0.196967	0.0764321	2.57701	0.00996582	0.200084
29916	SNX11	557.438	-0.0484782	0.0188145	-2.57664	0.00997663	0.200084
80789	INTS5	440.626	-0.0525649	0.0203998	-2.57673	0.00997389	0.200084
83544	DNAL1	2526.62	0.0856128	0.0332151	2.57753	0.00995099	0.200084
1396	CRIP1	137.528	0.282249	0.109605	2.57516	0.0100194	0.200753
8110	DPF3	597.853	0.0933283	0.0362589	2.57394	0.0100548	0.200761
8358	H3C2	9.18683	-0.408392	0.158691	-2.57351	0.0100673	0.200761
9807	IP6K1	3258.52	-0.0445376	0.0173003	-2.57438	0.010042	0.200761
23394	ADNP	3127	0.0366067	0.0142185	2.57459	0.0100359	0.200761
93663	ARHGAP18	472.315	0.201093	0.0781485	2.57321	0.010076	0.200761
27238	GPKOW	812.848	0.0504515	0.0196337	2.56964	0.0101806	0.200904
29068	ZBTB44	4316.85	-0.044828	0.0174379	-2.57073	0.0101484	0.200904
51364	ZMYND10	530.692	0.344958	0.134193	2.57061	0.010152	0.200904
80217	CFAP43	2216.96	0.344086	0.133864	2.57042	0.0101576	0.200904
80776	B9D2	111.797	0.0919131	0.0357696	2.56959	0.010182	0.200904
85025	TMEM60	172.534	-0.0591663	0.0230142	-2.57086	0.0101446	0.200904
90956	ADCK2	643.092	-0.0720426	0.0280072	-2.57229	0.0101028	0.200904
114785	MBD6	432.958	0.0868839	0.0337868	2.57153	0.010125	0.200904
220004	PPP1R32	432.831	0.259689	0.101069	2.56943	0.0101865	0.200904
554249	NA	46.0767	0.121177	0.0471586	2.56957	0.0101826	0.200904
2862	MLNR	6.15969	0.336724	0.131094	2.56856	0.0102122	0.201226
6623	SNCG	686.816	-0.123963	0.0482761	-2.56779	0.0102349	0.201487
97	ACYP1	226.799	0.0804462	0.0313395	2.56693	0.0102605	0.201763
5540	NPY4R	23.9945	0.258995	0.100914	2.5665	0.0102731	0.201763
79906	MORN1	480.74	0.100304	0.0390841	2.56636	0.0102772	0.201763
5516	PPP2CB	3282.96	0.0546342	0.021315	2.56318	0.0103717	0.202829
54964	C1orf56	92.4337	-0.101438	0.0395619	-2.56403	0.0103464	0.202829
56915	EXOSC5	280.035	-0.087757	0.0342308	-2.56369	0.0103567	0.202829
83450	DRC3	651.175	0.315487	0.123067	2.56354	0.0103611	0.202829
677808	SNORA23	47.8838	0.154125	0.0601358	2.56294	0.0103789	0.202829
101927267	NA	3.61644	0.477707	0.186419	2.56255	0.0103908	0.202876
6903	TBCC	443.572	-0.0643104	0.0251024	-2.56192	0.0104095	0.202897
51473	DCDC2	265.807	0.316139	0.123416	2.56156	0.0104203	0.202897
126129	CPT1C	1844.4	-0.0825734	0.0322353	-2.56159	0.0104196	0.202897
85451	UNK	809.168	0.0516916	0.0201862	2.56074	0.0104451	0.203194
80059	LRRTM4	1800.68	-0.0738523	0.0288482	-2.56003	0.0104662	0.203236
340419	RSPO2	64.0699	-0.159525	0.0623109	-2.56014	0.010463	0.203236
8363	H4C11	600.609	-0.141843	0.0554139	-2.55969	0.0104765	0.203251
84612	PARD6B	382.532	0.0762555	0.0297966	2.5592	0.0104913	0.203354
80201	HKDC1	180.681	0.238766	0.0933636	2.55737	0.0105466	0.204056
92340	PRR29	440.124	0.272288	0.10647	2.55742	0.0105453	0.204056
158787	RIBC1	148.16	0.341566	0.133579	2.55703	0.0105571	0.204075
8738	CRADD	256.407	0.0484728	0.0189656	2.55582	0.0105937	0.20423
55721	IQCC	257.567	0.0668299	0.0261466	2.55597	0.0105893	0.20423
203228	C9orf72	1239.88	0.105426	0.0412458	2.55603	0.0105873	0.20423
4288	MKI67	28.8013	-0.453354	0.17747	-2.55454	0.0106327	0.204478
138716	RPP25L	274.751	-0.086727	0.0339593	-2.55385	0.0106539	0.204478
167555	FAM151B	198.719	0.0653389	0.0255846	2.55384	0.0106544	0.204478
646851	FAM227A	811.11	0.160939	0.0629983	2.55465	0.0106293	0.204478
33	ACADL	115.229	0.207935	0.0814572	2.55269	0.0106895	0.204679
56246	MRAP	27.3779	0.130336	0.0510612	2.55256	0.0106936	0.204679
80258	EFHC2	487.531	0.269279	0.105471	2.5531	0.0106768	0.204679
10114	HIPK3	8005.36	0.0512902	0.0201052	2.55109	0.0107388	0.205177
81930	KIF18A	18.6418	0.234671	0.0919779	2.55138	0.0107296	0.205177
55718	POLR3E	1069.99	0.0419823	0.0164588	2.55076	0.0107489	0.205188
8340	H2BC13	48.1528	-0.184001	0.0721849	-2.54903	0.0108024	0.205639
64080	RBKS	155.744	0.0874357	0.0343053	2.54875	0.010811	0.205639
80332	ADAM33	192.202	0.149413	0.0586143	2.54909	0.0108004	0.205639
978	CDA	11.0808	-0.261948	0.102792	-2.54834	0.0108236	0.205697
2313	FLI1	267.129	-0.107427	0.0421689	-2.54755	0.0108483	0.205731
3491	CCN1	540.913	0.273697	0.107419	2.54794	0.0108362	0.205731
5167	ENPP1	94.6139	0.142944	0.056144	2.54602	0.0108958	0.205731
7957	EPM2A	802.518	0.0787609	0.0309365	2.54589	0.0108999	0.205731
55266	TMEM19	1369.79	-0.0590459	0.0231896	-2.54622	0.0108897	0.205731
79927	FAM110D	30.4316	-0.169852	0.0667034	-2.54638	0.0108848	0.205731
81493	SYNC	145.548	0.195715	0.0768771	2.54581	0.0109023	0.205731
730094	MOSMO	1410.07	-0.0583268	0.0229062	-2.54633	0.0108862	0.205731
148423	C1orf52	887.485	-0.0499086	0.0196072	-2.54542	0.0109147	0.205783
81035	COLEC12	981.136	0.174445	0.068611	2.54253	0.0110054	0.20586
90139	TSPAN18	72.2667	0.215232	0.0846324	2.54314	0.010986	0.20586
92714	ARRDC1	538.244	-0.0673863	0.0264944	-2.54342	0.0109774	0.20586
165186	TOGARAM2	737.635	0.324521	0.127606	2.54315	0.0109859	0.20586
220202	ATOH7	26.3031	-0.140301	0.055173	-2.54293	0.0109927	0.20586
645332	FAM86C2P	74.3862	0.107062	0.0420865	2.54386	0.0109635	0.20586
677807	SNORA22	42.0446	0.166051	0.0653017	2.54282	0.010996	0.20586
100288072	SDR42E2	45.9287	0.260452	0.102357	2.54453	0.0109423	0.20586
2780	GNAT2	92.6684	-0.11246	0.0443564	-2.53538	0.0112327	0.20645
4061	LY6E	1819.46	-0.0840348	0.0331507	-2.53493	0.011247	0.20645
4249	MGAT5	4257.38	0.0408991	0.016118	2.53748	0.0111655	0.20645
5187	PER1	1651.86	0.131728	0.0519364	2.53633	0.011202	0.20645
5912	RAP2B	1706.45	-0.0679057	0.0267371	-2.53976	0.0110929	0.20645
23507	LRRC8B	3833.55	-0.0612339	0.0241567	-2.53486	0.0112491	0.20645
57410	SCYL1	1614.14	-0.0449429	0.0176974	-2.53952	0.0111005	0.20645
57501	CFAP92	524.249	0.081026	0.0319039	2.53969	0.011095	0.20645
57631	LRCH2	1028.62	-0.0413261	0.0162664	-2.54058	0.0110667	0.20645
80230	RUFY1	909.688	0.0368064	0.0144968	2.53892	0.0111194	0.20645
80772	CPTP	227.435	-0.087846	0.0346463	-2.53551	0.0112285	0.20645
81544	GDPD5	454.34	-0.100485	0.0396281	-2.5357	0.0112223	0.20645
83987	CCDC8	333.707	0.224158	0.0884156	2.53528	0.0112358	0.20645
284023	RNF227	195.83	0.0751631	0.029617	2.53784	0.011154	0.20645
285268	ZNF621	1412.9	0.0846666	0.0333965	2.53519	0.0112386	0.20645
645432	ARRDC5	27.7714	0.211858	0.0835527	2.53562	0.0112247	0.20645
100847043	MIR5682	18.3904	-0.156231	0.0615472	-2.5384	0.0111361	0.20645
101059953	NPIPA8	832.885	0.0800143	0.0315401	2.5369	0.0111838	0.20645
101929302	RFX3-AS1	121.914	0.178613	0.070404	2.53698	0.0111814	0.20645
55285	RBM41	878.615	0.0574481	0.0226774	2.53327	0.0113002	0.207032
259282	BOD1L1	5622.04	0.0476756	0.0188176	2.53356	0.0112909	0.207032
65983	GRAMD2B	2981.17	0.119422	0.047185	2.53093	0.011376	0.208242
1633	DCK	1254.86	-0.0568764	0.0224767	-2.53046	0.0113914	0.208256
2997	GYS1	669.908	0.0750752	0.0296704	2.53031	0.0113962	0.208256
283078	MKX	122.012	0.225875	0.0893052	2.52924	0.0114308	0.208677
642819	ZNF487	310.877	0.180049	0.0711937	2.529	0.0114388	0.208677
55034	MOCOS	21.4696	0.227982	0.0902826	2.5252	0.0115631	0.208777
55036	CCDC40	634.315	0.214019	0.0846671	2.52778	0.0114788	0.208777
55062	WIPI1	350.269	0.0693773	0.0274558	2.52688	0.0115082	0.208777
55327	LIN7C	2828.49	-0.0503042	0.0199199	-2.52532	0.0115593	0.208777
55671	PPP4R3A	2255.34	0.055741	0.0220564	2.5272	0.0114976	0.208777
57489	ODF2L	1668.16	0.0684533	0.0271138	2.52467	0.0115808	0.208777
144983	HNRNPA1L2	1029.61	0.0624278	0.0247217	2.52523	0.0115624	0.208777
145942	TMCO5A	12.491	0.202114	0.0800555	2.52467	0.0115805	0.208777
284402	SCGB2B2	114.245	0.0884258	0.0349861	2.52746	0.0114892	0.208777
339229	OXLD1	282.96	-0.0801603	0.0317497	-2.52476	0.0115778	0.208777
493869	GPX8	48.0979	0.252535	0.0999418	2.52682	0.01151	0.208777
653653	NA	139.262	0.0850341	0.0336719	2.52537	0.0115575	0.208777
11214	AKAP13	4152.94	0.0702604	0.0278337	2.52429	0.0115931	0.208817
84167	C19orf44	224.649	0.0859203	0.0340412	2.52401	0.0116025	0.208817
474344	GIMAP6	334.279	-0.124598	0.0493884	-2.52282	0.0116417	0.20917
57149	LYRM1	562.123	0.0515556	0.0204387	2.52245	0.0116539	0.209214
215	ABCD1	147.206	-0.0853135	0.0338314	-2.52172	0.0116782	0.209473
23344	ESYT1	1032.66	0.0867801	0.0344328	2.52027	0.0117264	0.21002
79176	FBXL15	420.72	-0.103455	0.0410525	-2.52008	0.0117328	0.21002
84928	TMEM209	732.732	0.0689096	0.0273464	2.51988	0.0117394	0.21002
399948	COLCA1	316.423	0.207681	0.0824253	2.51963	0.0117479	0.21002
10218	ANGPTL7	92.8562	0.0855527	0.0339795	2.51777	0.0118099	0.210951
58986	PGAP6	625.525	-0.0967268	0.0384423	-2.51615	0.0118644	0.211748
11007	CCDC85B	420.461	-0.206724	0.082173	-2.51572	0.011879	0.211832
27079	RPUSD2	243.219	-0.0677931	0.0269594	-2.51464	0.0119155	0.212306
2260	FGFR1	1393.09	0.0936027	0.0372381	2.51363	0.0119496	0.212736
7122	CLDN5	441.909	-0.179264	0.0713457	-2.51262	0.0119839	0.212938
84814	PLPP7	299.825	-0.0770845	0.0306814	-2.51242	0.0119908	0.212938
100169851	PATE3	59.2429	-0.135719	0.0540137	-2.51268	0.0119818	0.212938
9754	STARD8	229.546	-0.155406	0.0618919	-2.51092	0.0120415	0.213374
200894	ARL13B	646.22	0.0668351	0.0266189	2.51082	0.0120452	0.213374
8968	H3C7	5.79038	-0.432955	0.172499	-2.5099	0.0120765	0.213751
1398	CRK	1685.09	-0.0489833	0.01953	-2.50811	0.0121378	0.214305
23466	CBX6	8104.27	-0.0627856	0.0250286	-2.50855	0.0121227	0.214305
27130	INVS	1032.7	0.0551454	0.0219863	2.50817	0.0121358	0.214305
124739	USP43	198.64	0.292384	0.116698	2.50547	0.0122288	0.215555
100652759	PRICKLE2-AS1	68.5989	0.114813	0.0458248	2.50547	0.0122287	0.215555
29922	NME7	541.959	0.069358	0.0276939	2.50445	0.0122641	0.215645
65265	C8orf33	984.433	0.0528702	0.0211088	2.50465	0.0122572	0.215645
146167	SLC38A8	9.47243	-0.276242	0.110275	-2.50502	0.0122444	0.215645
26206	SPAG8	680.657	0.330272	0.131904	2.50389	0.0122837	0.215812
644093	MSH2-OT1	62.9425	-0.116059	0.0464216	-2.5001	0.0124158	0.217954
731220	RFX8	33.107	0.157511	0.06302	2.49939	0.0124408	0.218167
101928185	NCKAP5-AS1	60.3349	0.154839	0.0619561	2.49917	0.0124484	0.218167
6617	SNAPC1	328.846	0.0724064	0.0289812	2.4984	0.0124757	0.218467
124540	MSI2	4797.36	0.0865595	0.0346515	2.498	0.0124896	0.218532
101928438	NA	54.245	0.0926666	0.0371006	2.49771	0.0124998	0.218532
84895	MIGA2	856.143	-0.0496247	0.0198805	-2.49615	0.0125551	0.219319
26778	SNORA70	128.558	0.118615	0.0475376	2.49519	0.0125889	0.219344
51302	CYP39A1	75.8202	0.167829	0.0672793	2.4945	0.0126133	0.219344
56673	C11orf16	67.5564	0.296301	0.118756	2.49505	0.0125941	0.219344
121504	H4-16	467.732	-0.0965117	0.0386854	-2.49479	0.0126033	0.219344
199223	TTC21A	565.828	0.115467	0.046275	2.49524	0.0125873	0.219344
220001	VWCE	149.537	0.202807	0.0813057	2.49437	0.012618	0.219344
4440	MSI1	233.693	0.161396	0.0647535	2.49247	0.0126857	0.220342
80014	WWC2	1272.87	0.0556429	0.0223318	2.49164	0.0127154	0.2205
2161	F12	169.823	-0.130843	0.0525628	-2.48927	0.0128007	0.22072
4899	NRF1	663.707	0.0397095	0.0159529	2.48917	0.0128041	0.22072
7739	ZNF185	268.802	0.0712539	0.0286336	2.48847	0.0128293	0.22072
26027	ACOT11	754.016	0.133606	0.0536876	2.48857	0.0128257	0.22072
51361	HOOK1	1693.47	-0.0853805	0.0343111	-2.48842	0.0128312	0.22072
83959	SLC4A11	99.3595	-0.148685	0.0597111	-2.49007	0.0127716	0.22072
112849	L3HYPDH	551.207	0.0703122	0.028235	2.49024	0.0127655	0.22072
158801	NKAPP1	102.954	0.179517	0.0721249	2.48897	0.0128114	0.22072
283768	GOLGA8G	32.4659	-0.309024	0.124082	-2.49048	0.0127572	0.22072
728229	TMEM191B	99.4997	-0.194695	0.0782037	-2.48959	0.0127889	0.22072
56131	PCDHB4	460.928	0.0849049	0.0341274	2.48789	0.0128505	0.220874
26827	RNU6-1	155.469	0.0912274	0.0366771	2.48731	0.0128712	0.221051
7110	TMF1	2174.77	0.043717	0.0175824	2.4864	0.0129042	0.221337
148870	CCDC27	13.909	0.220563	0.0887119	2.48628	0.0129085	0.221337
56992	KIF15	85.4215	-0.0871484	0.0350694	-2.48503	0.0129542	0.221943
6332	SCN7A	243.246	0.138919	0.0559102	2.48468	0.0129668	0.221981
9140	ATG12	1275.18	-0.0402021	0.0161859	-2.48377	0.0129998	0.222094
27285	TEKT2	173.088	0.341606	0.137574	2.48308	0.0130253	0.222094
51780	KDM3B	5086.93	0.0305286	0.0122939	2.48323	0.0130197	0.222094
54888	NSUN2	1137.2	0.0671585	0.0270459	2.48313	0.0130234	0.222094
56890	MDM1	655.957	0.107316	0.0432124	2.48346	0.0130113	0.222094
8661	EIF3A	5937.27	0.0486124	0.019585	2.48212	0.0130602	0.222334
202374	STK32A	538.007	0.162353	0.0654067	2.4822	0.0130573	0.222334
6121	RPE65	54.3438	0.50588	0.203918	2.48081	0.0131086	0.222707
8694	DGAT1	477.963	-0.0486547	0.0196157	-2.4804	0.0131236	0.222707
116835	HSPA12B	228.694	-0.151784	0.0611828	-2.48082	0.0131079	0.222707
11182	SLC2A6	359.595	-0.0930496	0.0375261	-2.4796	0.0131531	0.22303
8368	H4C13	3.63973	-0.50117	0.202305	-2.4773	0.0132381	0.22315
60412	EXOC4	3294.04	0.0376316	0.0151896	2.47747	0.0132318	0.22315
60673	ATG101	517.479	-0.0731794	0.0295184	-2.47911	0.0131711	0.22315
60685	ZFAND3	1303.52	0.0456722	0.0184359	2.47734	0.0132364	0.22315
140458	ASB5	18.6666	-0.266092	0.107413	-2.47727	0.0132391	0.22315
143162	FRMPD2	1627.43	0.293392	0.118417	2.47762	0.0132264	0.22315
752014	CEMP1	89.8357	-0.094341	0.0380675	-2.47826	0.0132026	0.22315
100526830	SLX1A-SULT1A3	26.1376	-0.188211	0.0759788	-2.47715	0.0132436	0.22315
55131	RBM28	931.765	0.0571929	0.0230991	2.47599	0.0132869	0.223527
4015	LOX	189.755	0.159074	0.0643133	2.47342	0.0133825	0.224925
869	CBLN1	105.546	-0.137629	0.0557604	-2.46823	0.0135784	0.225197
1642	DDB1	6648.33	0.0621032	0.0251736	2.467	0.0136251	0.225197
1770	DNAH9	3305.43	0.3462	0.140094	2.4712	0.013466	0.225197
6573	SLC19A1	298.974	-0.0945589	0.0382783	-2.4703	0.0134999	0.225197
7162	TPBG	2013.05	-0.138263	0.0560573	-2.46646	0.0136456	0.225197
7936	NELFE	918.788	0.0604498	0.0244714	2.47022	0.0135029	0.225197
8722	CTSF	2727.63	-0.0457681	0.0185251	-2.4706	0.0134887	0.225197
9394	HS6ST1	1925.81	-0.0560529	0.0226813	-2.47132	0.0134615	0.225197
10175	CNIH1	788.455	-0.0424912	0.0172228	-2.46714	0.0136195	0.225197
10181	RBM5	3857.7	0.0402254	0.0162915	2.46911	0.0135449	0.225197
10203	CALCRL	607.28	-0.116927	0.0473525	-2.46928	0.0135386	0.225197
23588	KLHDC2	1550.16	-0.0418104	0.0169278	-2.46993	0.013514	0.225197
51351	ZNF117	1305.87	0.0817664	0.0331532	2.46632	0.013651	0.225197
51506	UFC1	1530.51	0.0557077	0.0225732	2.46787	0.0135919	0.225197
55274	PHF10	808.556	0.0615652	0.024964	2.46616	0.0136571	0.225197
64841	GNPNAT1	541.596	-0.0464642	0.0188349	-2.46692	0.0136281	0.225197
79642	ARSJ	136.832	0.114011	0.0461458	2.47068	0.0134857	0.225197
146198	ZFP90	2016.3	0.0298228	0.0120678	2.47128	0.0134632	0.225197
151790	WDR49	1009.65	0.284369	0.115035	2.47203	0.0134348	0.225197
375759	C9orf50	24.7209	0.195218	0.0791584	2.46618	0.0136564	0.225197
619208	FAM229B	1095.64	0.0918155	0.0372247	2.46652	0.0136433	0.225197
100133941	CD24	1558.66	0.477849	0.193627	2.46788	0.0135914	0.225197
153163	MGC32805	47.0276	0.129686	0.0526016	2.46545	0.0136842	0.225308
401492	LINC01235	10.9233	0.27549	0.111744	2.46536	0.0136876	0.225308
85389	SNORD14C	34.1365	0.320988	0.13024	2.4646	0.0137167	0.225615
84168	ANTXR1	2212.93	0.151302	0.0614085	2.46387	0.0137447	0.225901
53615	MBD3	1176.11	-0.100959	0.0409911	-2.46295	0.01378	0.22596
3796	KIF2A	3413.62	0.0594933	0.0242083	2.45756	0.0139885	0.226084
9028	RHBDL1	149.242	-0.128807	0.0523855	-2.45882	0.0139393	0.226084
23213	SULF1	598.705	0.240981	0.097934	2.46065	0.0138685	0.226084
27145	FILIP1	562.915	0.128168	0.0520922	2.4604	0.0138782	0.226084
55839	CENPN	210.566	-0.0717492	0.0291729	-2.45945	0.013915	0.226084
79664	ICE2	1444.3	0.039602	0.0161072	2.45865	0.0139459	0.226084
81788	NUAK2	57.313	0.203588	0.0827642	2.45985	0.0138994	0.226084
84680	ACCS	280.584	0.114111	0.0463577	2.46154	0.0138341	0.226084
92304	SCGB3A1	8.26412	-0.317475	0.129139	-2.4584	0.0139557	0.226084
136332	LRGUK	545.211	0.151799	0.0617424	2.45859	0.0139483	0.226084
144132	DNHD1	1432.36	0.0795353	0.032316	2.46117	0.0138483	0.226084
146754	DNAH2	1885.75	0.188074	0.0765372	2.45729	0.0139989	0.226084
246176	GAS2L2	154.824	0.19236	0.0782252	2.45906	0.0139302	0.226084
284486	THEM5	53.3433	0.140071	0.0569515	2.45948	0.013914	0.226084
285193	DUSP28	133.644	-0.0641762	0.0261069	-2.45821	0.0139633	0.226084
348807	CFAP100	392.083	0.225184	0.0914679	2.46189	0.0138207	0.226084
100506405	NA	22.1935	0.25129	0.102248	2.45765	0.0139848	0.226084
101928550	SMC2-DT	15.7391	0.352619	0.143439	2.45832	0.0139591	0.226084
101929524	NA	39.3874	0.155019	0.0630766	2.45764	0.0139855	0.226084
10806	SDCCAG8	2284.86	0.0366689	0.0149251	2.45687	0.0140154	0.22618
677777	SCARNA12	525.016	-0.0884471	0.0360074	-2.45636	0.0140351	0.226328
26791	SNORD58A	14.1909	0.151583	0.0617187	2.45603	0.0140482	0.226369
7126	TNFAIP1	1364.08	-0.0372767	0.0151957	-2.45311	0.0141626	0.227186
7762	ZNF215	95.3706	0.0836098	0.034083	2.45312	0.0141623	0.227186
9265	CYTH3	1433.23	-0.0591411	0.0241017	-2.45382	0.0141349	0.227186
10262	SF3B4	339.272	0.0680071	0.0277123	2.45404	0.0141263	0.227186
25776	CBY1	408.809	0.0683141	0.0278465	2.45324	0.0141576	0.227186
55589	BMP2K	2720.43	0.0815602	0.0332429	2.45346	0.0141488	0.227186
10809	STARD10	544.487	-0.0792296	0.0323069	-2.4524	0.0141905	0.227292
56106	PCDHGA10	384.51	0.0750929	0.0306171	2.45264	0.014181	0.227292
6297	SALL2	2833.67	0.0898773	0.0366611	2.45157	0.0142233	0.227389
122830	NAA30	1593.52	-0.0526043	0.021455	-2.45184	0.0142127	0.227389
339894	LINC00880	54.9383	0.478999	0.195395	2.45144	0.0142284	0.227389
8367	H4C5	3179.78	-0.0712872	0.0290971	-2.44998	0.0142866	0.228149
101929595	CYP2U1-AS1	109.144	0.169475	0.0691958	2.44921	0.0143171	0.228465
3320	HSP90AA1	36607.3	0.0679617	0.0277631	2.44791	0.0143688	0.229099
388135	INSYN1	2384.65	-0.0890557	0.0363907	-2.44721	0.0143967	0.229184
1192	CLIC1	30.9637	0.227433	0.093016	2.4451	0.0144812	0.230125
55049	REX1BD	334.389	-0.111364	0.0455489	-2.44493	0.014488	0.230125
79603	CERS4	1153.77	-0.0523704	0.0214242	-2.44445	0.0145071	0.230125
130026	ICA1L	2375.01	0.0512375	0.0209632	2.44416	0.0145188	0.23014
22872	SEC31A	2744.15	0.0287585	0.0117707	2.44324	0.0145561	0.230559
3931	LCAT	131.727	0.156572	0.0640992	2.44266	0.0145796	0.230591
55779	CFAP44	1760.19	0.25675	0.105102	2.44286	0.0145715	0.230591
55740	ENAH	4066.18	0.0957702	0.0392199	2.44188	0.0146112	0.230623
83657	DYNLRB2	160.586	0.351757	0.144054	2.44184	0.0146126	0.230623
84698	CAPS2	831.343	0.148743	0.0609151	2.44181	0.014614	0.230623
8899	PRPF4B	3109.53	0.0400958	0.0164273	2.44081	0.0146544	0.230855
10380	BPNT1	637.99	-0.0439075	0.0179901	-2.44065	0.0146611	0.230855
23082	PPRC1	682.413	0.0523859	0.0214612	2.44096	0.0146482	0.230855
9611	NCOR1	7663.01	0.034962	0.0143285	2.44003	0.0146859	0.230906
92255	LMBRD2	4567.81	-0.0523078	0.021436	-2.44019	0.0146796	0.230906
51109	RDH11	1831.69	-0.0454901	0.0186514	-2.43897	0.0147294	0.231097
2702	GJA5	57.8757	-0.164797	0.0675812	-2.4385	0.0147485	0.231211
5355	PLP2	65.5685	0.237146	0.097273	2.43794	0.014771	0.231395
7003	TEAD1	2281.07	0.0965083	0.0395904	2.43767	0.0147822	0.2314
92285	ZNF585B	1323.97	0.0323948	0.013293	2.43698	0.0148104	0.231618
134121	C5orf49	268.539	0.288163	0.118255	2.4368	0.0148177	0.231618
161753	ODF3L1	8.31548	0.300319	0.123274	2.43619	0.0148431	0.231675
26140	TTLL3	190.091	0.0922587	0.0378828	2.43537	0.0148764	0.23199
101929184	LINC01031	9.87535	0.186048	0.0764007	2.43517	0.0148849	0.23199
54472	TOLLIP	2306.46	-0.0631757	0.0259465	-2.43484	0.0148982	0.232029
4921	DDR2	1262.36	0.159479	0.0655097	2.43443	0.0149153	0.232126
2073	ERCC5	109.959	-0.08018	0.0329445	-2.43379	0.0149416	0.232365
684	BST2	317.441	-0.136078	0.0559637	-2.43153	0.015035	0.233649
7536	SF1	2790.3	0.0499386	0.0205436	2.43086	0.0150629	0.233743
9101	USP8	2024.74	0.0374996	0.0154252	2.43106	0.0150549	0.233743
7053	TGM3	28.7969	0.399144	0.164246	2.43016	0.015092	0.234025
9452	ITM2A	1558.79	-0.127377	0.0524376	-2.42912	0.0151353	0.234108
11325	DDX42	4519.61	0.0422983	0.017411	2.4294	0.0151237	0.234108
54958	TMEM160	99.2022	-0.180084	0.074144	-2.42884	0.0151472	0.234108
56171	DNAH7	3112.75	0.20081	0.0826801	2.42876	0.0151506	0.234108
729830	FAM160A1	149.542	0.183435	0.0755274	2.42872	0.0151521	0.234108
375307	CATIP	72.6192	0.373629	0.153855	2.42845	0.0151637	0.234118
2350	FOLR2	73.5605	-0.165377	0.0681206	-2.42771	0.0151946	0.234184
10464	PIBF1	1059.69	0.0481594	0.0198386	2.42756	0.0152008	0.234184
129880	BBS5	712.309	0.0702473	0.0289322	2.428	0.0151825	0.234184
3178	HNRNPA1	6996.71	0.0533219	0.0219705	2.42698	0.0152252	0.234295
8535	CBX4	598.777	-0.0641289	0.0264384	-2.4256	0.015283	0.234295
23336	SYNM	3931	0.112383	0.046329	2.42576	0.0152762	0.234295
29104	N6AMT1	242.633	0.0954174	0.0393391	2.42551	0.0152868	0.234295
57604	NA	2246.62	0.0967797	0.0398889	2.42623	0.0152565	0.234295
57604	TRMT9B	2246.62	0.0967797	0.0398889	2.42623	0.0152565	0.234295
83879	CDCA7	53.8966	0.216656	0.0893192	2.42564	0.0152814	0.234295
146177	VWA3A	949.205	0.350098	0.144305	2.4261	0.0152622	0.234295
727684	C1orf195	9.50073	0.22008	0.0907435	2.4253	0.0152956	0.234295
283	ANG	16.7235	0.221203	0.0912881	2.42313	0.0153876	0.235073
1030	CDKN2B	102.273	0.142639	0.0588601	2.42335	0.0153782	0.235073
90288	EFCAB12	212.812	0.235483	0.0971587	2.42369	0.0153637	0.235073
340267	COL28A1	257.721	0.138571	0.0571885	2.42306	0.0153903	0.235073
2781	GNAZ	2109.99	-0.0517812	0.021392	-2.42058	0.0154956	0.235098
4087	SMAD2	3364.26	0.0453047	0.0187088	2.42157	0.0154536	0.235098
4300	MLLT3	2250.89	-0.0602259	0.0248739	-2.42125	0.0154674	0.235098
9946	CRYZL1	958.93	0.0470561	0.0194307	2.42174	0.0154463	0.235098
23137	SMC5	1606.38	0.0872156	0.036033	2.42044	0.0155018	0.235098
23542	MAPK8IP2	2944.32	-0.0740963	0.0306039	-2.42114	0.0154719	0.235098
24137	KIF4A	76.1998	0.276291	0.114145	2.42052	0.0154982	0.235098
84955	NUDCD1	616.49	-0.0500136	0.0206505	-2.42191	0.0154391	0.235098
160428	ALDH1L2	303.409	0.0984654	0.0406764	2.4207	0.0154907	0.235098
389524	GTF2IRD2B	1094.94	0.103531	0.0427678	2.42077	0.0154878	0.235098
9628	RGS6	486.512	0.129628	0.0535631	2.4201	0.0155162	0.235149
5919	RARRES2	336.283	0.15078	0.0623441	2.41851	0.0155841	0.235534
27233	SULT1C4	428.018	0.161849	0.0669221	2.41848	0.0155856	0.235534
112479	ERI2	340.107	0.0790559	0.0326838	2.41881	0.0155715	0.235534
348235	SKA2	953.041	0.078323	0.0324034	2.41712	0.0156437	0.236165
6450	SH3BGR	365.045	0.0715805	0.0296356	2.41536	0.0157197	0.236571
64762	GAREM1	1093.44	0.0854497	0.0353738	2.41562	0.0157084	0.236571
84520	GON7	172.653	0.0933333	0.0386419	2.41534	0.0157205	0.236571
54461	FBXW5	1253.25	-0.0969669	0.0401888	-2.41278	0.0158312	0.237734
152110	NEK10	2143.44	0.0824304	0.0341605	2.41303	0.0158204	0.237734
9122	SLC16A4	325.678	0.0944009	0.0391399	2.41189	0.0158702	0.238153
4582	MUC1	39.8734	0.162865	0.0675563	2.4108	0.0159177	0.238698
151050	KANSL1L	1497.22	0.0495425	0.0205546	2.41029	0.0159401	0.238867
90523	MLIP	441.405	0.135424	0.0561971	2.40981	0.0159607	0.238883
121275	OR10AD1	64.2284	0.115463	0.047915	2.40975	0.0159635	0.238883
5729	PTGDR	60.8021	-0.196034	0.0814144	-2.40785	0.0160467	0.239792
101927150	L3MBTL4-AS1	42.5855	0.142587	0.0592622	2.40603	0.0161269	0.240655
128344	PIFO	605.612	0.307928	0.128022	2.40527	0.0161605	0.240821
284276	LINC00683	4.28802	0.491123	0.204176	2.40539	0.0161551	0.240821
51057	WDPCP	1101.9	0.0369595	0.0153695	2.40473	0.0161844	0.241008
5469	MED1	1526.67	0.0314341	0.0130764	2.40388	0.0162223	0.241405
57187	THOC2	2515.54	0.0325658	0.0135487	2.40361	0.0162343	0.241416
80312	TET1	939.139	0.0727993	0.0302953	2.40299	0.0162617	0.241489
101929052	LINC00836	25.4879	0.373527	0.155434	2.40313	0.0162555	0.241489
7166	TPH1	27.5117	0.185355	0.0772094	2.40068	0.0163646	0.242457
114625	ERMAP	500.22	0.0747482	0.0311385	2.40051	0.0163723	0.242457
341883	LRRC9	551.263	0.354176	0.147512	2.401	0.0163504	0.242457
102724826	ZNF337-AS1	134.617	0.0920758	0.0383507	2.40089	0.0163554	0.242457
171024	SYNPO2	2261.65	0.137684	0.0573776	2.39962	0.0164121	0.242711
90874	ZNF697	512.657	-0.0875515	0.0364968	-2.39889	0.0164451	0.24303
9869	SETDB1	1231.38	0.0290121	0.0120997	2.39775	0.0164963	0.243619
1767	DNAH5	1475.9	0.351845	0.146764	2.39736	0.0165137	0.243708
105372493	NA	61.8267	0.16337	0.0681578	2.39693	0.0165331	0.243826
5288	PIK3C2G	11.1034	0.364064	0.151942	2.39608	0.0165715	0.244201
5662	PSD	10200.7	-0.0884646	0.0369239	-2.39586	0.0165814	0.244201
3682	ITGAE	333.193	-0.0624015	0.0260558	-2.39492	0.016624	0.244493
145864	HAPLN3	33.9749	-0.241271	0.100738	-2.39503	0.0166192	0.244493
54809	SAMD9	195.982	-0.11722	0.0489581	-2.39429	0.0166524	0.244514
374887	YJEFN3	1538.23	-0.131942	0.0551101	-2.39416	0.0166585	0.244514
7582	ZNF33B	952.829	0.0757017	0.0316428	2.39238	0.0167394	0.245347
653427	FOXD4L5	68.5926	-0.128038	0.0535336	-2.39173	0.0167692	0.245615
4931	NVL	612.662	0.0393298	0.0164492	2.39098	0.0168035	0.24595
23279	NUP160	938.154	0.055226	0.0231003	2.39071	0.0168159	0.245963
101928270	LINC01708	3.08318	0.650507	0.272172	2.39006	0.0168458	0.246232
255919	CNEP1R1	480.408	-0.0443745	0.0185745	-2.38899	0.0168945	0.246776
122481	AK7	496.075	0.265237	0.111046	2.38853	0.0169159	0.246919
51447	IP6K2	1590.73	-0.0472899	0.0198014	-2.38821	0.0169306	0.246965
84733	CBX2	48.067	-0.146556	0.0614146	-2.38633	0.0170173	0.247567
90488	TMEM263	1344.92	-0.0476132	0.0199526	-2.38632	0.0170181	0.247567
445328	ARHGEF35	103.231	0.155551	0.0651714	2.3868	0.0169956	0.247567
102524628	RASGRF2-AS1	21.4937	-0.181295	0.0759672	-2.3865	0.0170098	0.247567
201780	SLC10A4	132.17	-0.14451	0.0605702	-2.38583	0.0170407	0.247727
4593	MUSK	317.323	0.287772	0.120673	2.38473	0.0170916	0.248298
5501	PPP1CC	2553.49	-0.0467145	0.0195938	-2.38414	0.017119	0.248527
84864	RIOX2	951.993	0.0545979	0.0229035	2.38382	0.0171338	0.248573
170575	GIMAP1	63.4966	-0.119814	0.0502742	-2.38321	0.0171624	0.248819
85457	CIPC	4059.33	0.0441295	0.0185213	2.38264	0.0171892	0.249039
100124536	SNORA38B	8.47873	0.216479	0.0908942	2.38166	0.0172348	0.249531
5627	PROS1	583.736	0.122674	0.0515589	2.37929	0.0173458	0.2508
126003	TRAPPC5	370.229	-0.144852	0.0608768	-2.37942	0.0173397	0.2508
8444	DYRK3	191.183	0.194542	0.0817771	2.37893	0.017363	0.250879
217	ALDH2	5916.16	-0.0693919	0.0292005	-2.3764	0.0174827	0.250989
4215	MAP3K3	1168.24	-0.0364622	0.0153398	-2.37697	0.0174556	0.250989
6236	RRAD	75.6849	0.310205	0.130574	2.3757	0.0175157	0.250989
8545	CGGBP1	2604.39	-0.0458827	0.0193104	-2.37606	0.0174987	0.250989
54511	HMGCLL1	1041.71	-0.0650114	0.027341	-2.3778	0.0174164	0.250989
84624	FNDC1	89.9796	0.369866	0.155653	2.37622	0.0174912	0.250989
87769	GGACT	115.428	0.0798701	0.0336244	2.37537	0.0175316	0.250989
117531	TMC1	45.8002	0.200642	0.0844701	2.3753	0.0175349	0.250989
121274	ZNF641	1020.04	0.0584449	0.0245927	2.37651	0.0174771	0.250989
123872	DNAAF1	738.829	0.340562	0.143251	2.37737	0.0174364	0.250989
285834	HCG22	31.4841	0.355861	0.149816	2.37531	0.0175342	0.250989
493900	TMEM9B-AS1	75.8885	0.13866	0.0583221	2.37748	0.0174312	0.250989
642517	AGAP9	605.558	0.126733	0.0533203	2.37681	0.0174629	0.250989
81532	MOB2	419.567	-0.0560269	0.0235925	-2.37477	0.0175597	0.251054
84164	ASCC2	602.009	0.0451692	0.019021	2.37471	0.0175629	0.251054
253012	HEPACAM2	7.49256	0.250407	0.105493	2.37368	0.0176118	0.251564
100131320	RAB6C-AS1	50.668	0.234798	0.0989366	2.37322	0.0176338	0.251564
4242	MFNG	64.0799	-0.141655	0.0597009	-2.37275	0.0176563	0.251716
54617	INO80	1630.37	0.0380385	0.0160372	2.37189	0.0176974	0.251967
642402	GOLGA6L5P	58.1267	0.117545	0.0495546	2.37202	0.0176911	0.251967
151473	SLC16A14	990.502	-0.0725527	0.0306015	-2.37088	0.0177456	0.252485
283131	NEAT1	5587.2	0.1706	0.0719737	2.37031	0.017773	0.252708
100874158	LINC00398	21.2088	-0.138231	0.0583271	-2.36992	0.0177918	0.252806
54830	NUP62CL	64.0832	0.367225	0.155016	2.36895	0.0178388	0.253306
2551	GABPA	1584.26	-0.0596505	0.0251888	-2.36813	0.0178782	0.253326
10284	SAP18	3085.51	0.0590418	0.0249262	2.36866	0.0178526	0.253326
63922	CHTF18	183.321	-0.115009	0.0485768	-2.36756	0.0179056	0.253326
92979	MARCHF9	350.007	-0.0562331	0.0237445	-2.36826	0.0178718	0.253326
100033806	SNORD115-32	78.1346	-0.11015	0.0465269	-2.36745	0.0179112	0.253326
101928922	LINC00463	58.4824	-0.230328	0.0972778	-2.36774	0.0178971	0.253326
79890	RIN3	95.0221	0.143714	0.0607259	2.36661	0.017952	0.253568
222967	RSPH10B	243.788	0.273382	0.115512	2.3667	0.0179473	0.253568
2348	FOLR1	79.9868	0.481618	0.203548	2.36611	0.0179762	0.253742
6749	SSRP1	1962.54	0.0375624	0.0158847	2.36469	0.0180451	0.253802
10113	PREB	661.037	-0.0350081	0.0148046	-2.36468	0.0180457	0.253802
11320	MGAT4A	4890.14	-0.0529179	0.0223769	-2.36484	0.0180378	0.253802
23066	CAND2	867.53	-0.0719231	0.0304171	-2.36456	0.0180516	0.253802
55070	DET1	250.912	0.0593878	0.0251078	2.36531	0.018015	0.253802
100289098	GS1-124K5.4	70.2483	-0.0965508	0.0408142	-2.36562	0.0179999	0.253802
57017	COQ9	965.381	0.0448666	0.0189866	2.36307	0.0181241	0.254653
127255	LRRIQ3	25.9079	0.245401	0.103945	2.36087	0.018232	0.256002
730112	FAM166B	155.402	0.396024	0.167782	2.36034	0.018258	0.256198
6424	SFRP4	121.022	0.242363	0.102705	2.3598	0.018285	0.25641
3090	HIC1	44.4036	-0.172118	0.073017	-2.35723	0.0184116	0.256581
3429	IFI27	482.563	-0.131903	0.0559593	-2.35713	0.0184168	0.256581
4363	ABCC1	701.186	0.0570357	0.0241972	2.35712	0.0184172	0.256581
8362	H4C12	604.547	-0.12818	0.0543559	-2.35817	0.0183653	0.256581
23345	SYNE1	51577.7	0.0527331	0.0223622	2.35814	0.018367	0.256581
55500	ETNK1	3474.66	-0.0546288	0.0231631	-2.35844	0.018352	0.256581
65250	CPLANE1	5824.26	0.0372614	0.0158073	2.35722	0.0184123	0.256581
85409	NKD2	21.3139	-0.206727	0.0876811	-2.35772	0.0183876	0.256581
100130890	TSTD3	175.513	0.0693745	0.0294299	2.35728	0.0184096	0.256581
22798	LAMB4	10.2763	0.177205	0.0752081	2.3562	0.0184631	0.257054
6097	RORC	81.406	0.363354	0.154276	2.35522	0.0185118	0.257378
8829	NRP1	646.637	-0.0903109	0.0383522	-2.35478	0.0185337	0.257378
84125	LRRIQ1	772.225	0.304384	0.129281	2.35444	0.0185505	0.257378
84898	PLXDC2	3525.17	0.0856924	0.0363871	2.35502	0.0185215	0.257378
101929412	LINC02212	11.2935	0.226703	0.0962826	2.35455	0.0185449	0.257378
254956	MORN5	121.552	0.302716	0.1286	2.35394	0.0185756	0.257448
9486	CHST10	1216.71	-0.0484146	0.0205827	-2.35219	0.018663	0.257825
51171	HSD17B14	325.774	0.0886925	0.0376989	2.35265	0.01864	0.257825
83475	DOHH	282.677	-0.144268	0.0613312	-2.35227	0.0186592	0.257825
221927	BRAT1	571.123	-0.0853164	0.0362671	-2.35245	0.0186504	0.257825
26173	INTS1	2139.95	-0.0827064	0.0351751	-2.35128	0.018709	0.258116
84336	TMEM101	433.582	-0.0608237	0.0258708	-2.35105	0.0187203	0.258116
23670	CEMIP2	1111.71	-0.0910544	0.0387406	-2.35036	0.0187551	0.258429
143888	POGLUT3	392.079	0.137856	0.0586981	2.34856	0.0188462	0.259244
406908	MIR124-2	23.3431	-0.131064	0.0558056	-2.34859	0.0188448	0.259244
100129845	PCOLCE-AS1	5.91303	0.280445	0.119416	2.34847	0.0188506	0.259244
10752	CHL1	11233.4	-0.0649941	0.0276928	-2.34696	0.018927	0.260128
57191	VN1R1	250.883	0.0786781	0.0335327	2.34631	0.0189603	0.260352
84937	ZNRF1	651.527	-0.055323	0.0235828	-2.3459	0.0189811	0.260352
641518	LEF1-AS1	8.15052	0.237562	0.101276	2.34569	0.018992	0.260352
5292	PIM1	274.634	0.191194	0.0815402	2.34478	0.0190384	0.260721
92840	REEP6	198.088	-0.0869534	0.0370854	-2.34468	0.0190432	0.260721
127933	UHMK1	6153.94	-0.0495295	0.0211275	-2.34431	0.0190625	0.260817
84498	FAM120B	2404.92	0.0308839	0.0131756	2.34402	0.0190772	0.260852
10908	PNPLA6	1905.21	-0.0654333	0.0279201	-2.34359	0.0190991	0.260985
7432	VIP	68.4497	-0.174006	0.0742612	-2.34316	0.0191213	0.261032
136288	C7orf57	186.437	0.318715	0.136026	2.34305	0.019127	0.261032
51050	PI15	250.757	0.210214	0.0897484	2.34226	0.0191674	0.261417
1605	DAG1	2447.3	0.0501323	0.0214102	2.34152	0.0192056	0.261605
164237	WFDC13	10.8082	0.257588	0.110006	2.34159	0.019202	0.261605
778	CACNA1F	56.452	-0.100784	0.0430488	-2.34116	0.0192242	0.261691
79841	AGBL2	201.069	0.342045	0.146121	2.34083	0.019241	0.261754
2669	GEM	443.321	0.203708	0.0870432	2.34031	0.0192677	0.261784
149563	SRARP	146.831	-0.165113	0.0705471	-2.34046	0.01926	0.261784
23126	POGZ	3876.6	0.0469315	0.0200598	2.33958	0.0193053	0.261796
27336	HTATSF1	2726.9	0.0431961	0.0184625	2.33967	0.0193007	0.261796
101410533	YTHDF3-DT	12.1236	0.168947	0.0722038	2.33986	0.019291	0.261796
11170	FAM107A	17654.7	0.156254	0.066796	2.33927	0.0193215	0.26185
101805488	CCAT2	4.4301	0.347203	0.148468	2.33858	0.0193573	0.262168
6609	SMPD1	760.12	-0.0535233	0.0228921	-2.33807	0.0193836	0.262359
57575	PCDH10	10105.3	-0.0687568	0.0294165	-2.33735	0.0194209	0.262698
168090	C6orf118	338.847	0.30688	0.13132	2.33689	0.0194451	0.262859
58160	NFE4	8.04582	0.2437	0.104351	2.33538	0.0195238	0.26359
100133267	DEFB130B	1.77991	0.850207	0.364036	2.3355	0.0195171	0.26359
100506810	LINC01132	6.36672	0.256772	0.109985	2.3346	0.0195642	0.263969
9605	VPS9D1	542.424	-0.0579018	0.0248117	-2.33365	0.0196141	0.264047
9940	DLEC1	501.733	0.323557	0.138678	2.33315	0.0196401	0.264047
118429	ANTXR2	401.581	0.164868	0.0706705	2.33291	0.0196528	0.264047
137868	SGCZ	237.081	-0.0815754	0.0349585	-2.33349	0.0196223	0.264047
255101	CFAP65	358.362	0.33426	0.143285	2.33284	0.0196564	0.264047
644096	SDHAF1	202.36	-0.0727226	0.0311659	-2.3334	0.0196269	0.264047
1500	CTNND1	116.508	0.0695092	0.0297992	2.33259	0.0196699	0.264063
1906	EDN1	263.528	-0.195034	0.0836651	-2.33113	0.0197468	0.26435
3768	KCNJ12	269.9	-0.118672	0.0508963	-2.33165	0.0197189	0.26435
4597	MVD	499.251	-0.071725	0.0307843	-2.32992	0.0198103	0.26435
5420	PODXL	2145.46	-0.0862707	0.037022	-2.33025	0.0197927	0.26435
8542	APOL1	118.425	-0.156218	0.0670546	-2.32972	0.0198211	0.26435
8989	TRPA1	10.3464	0.267644	0.114872	2.32994	0.0198093	0.26435
56099	PCDHGB7	564.674	0.0752239	0.0322904	2.3296	0.0198272	0.26435
79800	CARF	1237.73	0.0488196	0.02094	2.3314	0.0197322	0.26435
135154	SDHAF4	221.867	-0.0736682	0.0316159	-2.3301	0.0198008	0.26435
693213	MIR628	73.6881	-0.10749	0.0461239	-2.33047	0.0197814	0.26435
103091866	LINC02591	180.54	0.0865349	0.0371294	2.33063	0.0197728	0.26435
301	ANXA1	1311.05	0.361031	0.155082	2.328	0.019912	0.264366
91754	NEK9	2170	0.0488515	0.0209815	2.32831	0.0198955	0.264366
93166	PRDM6	78.1187	0.097969	0.0420839	2.32795	0.0199149	0.264366
118881	COMTD1	29.4605	-0.153487	0.0659101	-2.32874	0.0198731	0.264366
127294	MYOM3	4.29843	0.345499	0.148372	2.3286	0.0198801	0.264366
388611	CD164L2	17.0814	0.581953	0.249849	2.32922	0.0198474	0.264366
100652824	KIAA2012	432.561	0.267077	0.114713	2.32823	0.0199001	0.264366
92305	TMEM129	1085.96	-0.0679371	0.0291898	-2.32743	0.0199426	0.264424
199720	GGN	33.8137	-0.107841	0.0463353	-2.3274	0.0199439	0.264424
10758	TRAF3IP2	967.056	0.0628607	0.027019	2.32654	0.0199899	0.26484
22985	ACIN1	3213.54	0.0378638	0.0162793	2.32588	0.0200248	0.26484
85391	SNORD14E	33.8224	0.289226	0.12433	2.32628	0.0200037	0.26484
101927547	ANKRD44-IT1	85.4288	0.146121	0.0628215	2.32598	0.0200198	0.26484
56776	FMN2	3110.45	0.0568094	0.0244293	2.32546	0.0200473	0.264973
101927034	ROR1-AS1	26.9556	0.168403	0.0724259	2.32518	0.0200623	0.265008
954	ENTPD2	179.193	0.285811	0.122998	2.32371	0.020141	0.265667
64978	MRPL38	702.879	-0.0442826	0.0190564	-2.32377	0.0201378	0.265667
130940	CCDC148	506.655	0.0593799	0.0255556	2.32355	0.0201494	0.265667
23627	PRND	2.63885	0.463079	0.199373	2.32267	0.0201968	0.2658
29126	CD274	119.45	-0.0827145	0.0356087	-2.32288	0.0201858	0.2658
1837	DTNA	13924.7	0.105776	0.0455686	2.32124	0.0202738	0.266486
100287898	TTC34	118.099	0.179368	0.0772679	2.32137	0.0202669	0.266486
143630	UBQLNL	11.0804	0.236652	0.101981	2.32056	0.0203108	0.266809
284677	SNHG28	143.287	0.0957159	0.0412586	2.3199	0.0203463	0.267111
750	GAS8-AS1	45.965	0.148627	0.0640956	2.31883	0.0204043	0.267127
1238	ACKR2	37.2896	0.14181	0.0612247	2.31623	0.0205458	0.267127
1855	DVL1	1997.57	-0.0933446	0.040297	-2.31642	0.0205356	0.267127
4144	MAT2A	5377.92	0.0696431	0.0300621	2.31664	0.0205232	0.267127
4832	NME3	318.687	-0.156973	0.0677326	-2.31754	0.0204741	0.267127
5455	POU3F3	312.86	-0.136759	0.0589819	-2.31866	0.0204133	0.267127
9351	SLC9A3R2	602.303	-0.0932384	0.0402231	-2.31803	0.0204477	0.267127
27006	FGF22	9.14058	-0.227798	0.0983199	-2.31691	0.0205088	0.267127
84909	AOPEP	1645.89	0.0595479	0.0256957	2.31742	0.0204807	0.267127
167691	LCA5	1164.29	0.0989424	0.0426967	2.31733	0.0204856	0.267127
170394	PWWP2B	567.217	-0.122781	0.0530097	-2.3162	0.0205473	0.267127
254225	RNF169	1743.19	0.0460691	0.0198726	2.31822	0.0204373	0.267127
374407	DNAJB13	114.985	0.314504	0.13575	2.31679	0.0205153	0.267127
441072	FLJ31104	25.1198	0.162663	0.0701368	2.31922	0.020383	0.267127
103752555	SPATA17-AS1	6.0206	0.371966	0.160362	2.31953	0.0203661	0.267127
79998	ANKRD53	83.1545	0.113073	0.0488303	2.31564	0.0205778	0.267362
1869	E2F1	225.891	-0.073814	0.0319166	-2.31272	0.0207382	0.267875
23399	CTDNEP1	694.714	0.0483953	0.0209264	2.31264	0.0207425	0.267875
29929	ALG6	397.842	-0.0396017	0.0171156	-2.31377	0.0206803	0.267875
143241	DYDC1	23.7695	0.28008	0.121029	2.31415	0.0206597	0.267875
100128108	NA	45.2669	0.147246	0.0636325	2.31401	0.0206673	0.267875
100130015	URAHP	68.0951	0.118703	0.0513227	2.31287	0.0207297	0.267875
100190938	RAMP2-AS1	62.2988	0.147275	0.0636366	2.31431	0.0206508	0.267875
101735302	STAG3L5P	95.5061	0.100119	0.0432701	2.31382	0.0206778	0.267875
692093	SNORD62B	11.7185	0.166301	0.0719506	2.31132	0.0208155	0.268655
1466	CSRP2	467.304	0.203624	0.08821	2.3084	0.0209768	0.268734
2186	BPTF	7873.22	0.0465181	0.0201474	2.30889	0.0209495	0.268734
2195	FAT1	8598.86	0.0869485	0.0376807	2.30751	0.0210265	0.268734
2767	GNA11	1487	-0.0530653	0.0230011	-2.30708	0.0210504	0.268734
3355	HTR1F	81.3077	-0.107553	0.0466357	-2.30625	0.0210968	0.268734
3818	KLKB1	316.839	0.103154	0.044711	2.30712	0.0210483	0.268734
4886	NPY1R	1224.47	-0.0807508	0.0350415	-2.30443	0.0211983	0.268734
5609	MAP2K7	450.089	-0.0589939	0.0255989	-2.30455	0.0211916	0.268734
6572	SLC18A3	39.4526	-0.1723	0.074737	-2.30541	0.0211435	0.268734
9293	GPR52	959.398	-0.106872	0.0463059	-2.30796	0.0210012	0.268734
9684	LRRC14	689.886	-0.054238	0.0234823	-2.30974	0.0209027	0.268734
10975	UQCR11	1190.78	-0.0701657	0.0304418	-2.30491	0.0211714	0.268734
23646	PLD3	7903.76	-0.078569	0.034089	-2.30482	0.0211767	0.268734
26061	HACL1	767.145	0.0399553	0.0173272	2.30593	0.0211145	0.268734
55201	MAP1S	972.853	-0.101403	0.04397	-2.30618	0.0211004	0.268734
55754	TMEM30A	7028.31	-0.0459285	0.0198808	-2.3102	0.0208773	0.268734
64130	LIN7B	296.187	-0.077524	0.0336272	-2.3054	0.0211444	0.268734
80726	IQCN	65.7929	0.135287	0.058637	2.3072	0.0210437	0.268734
94104	PAXBP1	1642.54	0.0553477	0.0239936	2.30677	0.0210678	0.268734
138429	PIP5KL1	20.1129	-0.138133	0.059826	-2.30891	0.0209486	0.268734
246330	PELI3	1073.98	-0.0699478	0.0303513	-2.3046	0.0211889	0.268734
619568	SNORA4	49.5944	0.0855494	0.0371014	2.30582	0.0211204	0.268734
730130	TMEM229A	193.78	-0.106005	0.0459258	-2.30817	0.0209896	0.268734
100302279	MIR1262	6.13893	0.241821	0.104708	2.30949	0.0209165	0.268734
101929541	LINC02608	7.89357	0.274833	0.119215	2.30535	0.0211468	0.268734
4188	MDFI	62.3596	-0.156153	0.0678042	-2.303	0.0212786	0.268997
9121	SLC16A5	55.5723	0.285153	0.12384	2.30258	0.0213022	0.268997
9427	ECEL1	308.632	-0.154058	0.0669219	-2.30205	0.0213322	0.268997
54103	GSAP	513.608	0.0727509	0.0315899	2.30298	0.02128	0.268997
85301	COL27A1	327.465	0.15876	0.0689321	2.30314	0.0212712	0.268997
165829	GPR156	83.7824	0.0954319	0.0414496	2.30236	0.0213149	0.268997
100128568	RANBP3-DT	17.5441	0.220571	0.0957625	2.30331	0.0212614	0.268997
102467212	LINC02115	7.50588	0.2686	0.116659	2.30244	0.0213105	0.268997
266727	MDGA1	582.66	0.111851	0.0485934	2.30178	0.0213475	0.269031
3685	ITGAV	9957.51	-0.069751	0.0303096	-2.30129	0.0213754	0.269074
23385	NCSTN	1215.33	0.0389545	0.0169307	2.30082	0.0214017	0.26908
342865	VSTM2B	677.837	-0.0889919	0.0386759	-2.30097	0.0213936	0.26908
56655	POLE4	388.221	-0.0799181	0.0347468	-2.30002	0.0214474	0.269496
55622	TTC27	364.824	0.0603018	0.0262245	2.29945	0.0214797	0.269744
341676	NEK5	456.437	0.325363	0.141515	2.29914	0.0214972	0.269806
339201	ASB16-AS1	80.2245	0.0825126	0.0358969	2.2986	0.0215279	0.270032
202	CRYBG1	220.005	0.0700669	0.030498	2.29743	0.0215943	0.270412
152519	NIPAL1	134.997	-0.115016	0.0500598	-2.29757	0.0215861	0.270412
254295	PHYHD1	510.044	0.164754	0.0717132	2.2974	0.021596	0.270412
155061	ZNF746	633.257	-0.0436455	0.019001	-2.29701	0.021618	0.270528
150275	CCDC117	729.296	-0.047556	0.0207117	-2.29609	0.0216706	0.270711
221421	RSPH9	76.8521	0.289284	0.125989	2.29611	0.0216697	0.270711
286187	PPP1R42	81.8535	0.350733	0.152739	2.29629	0.0216595	0.270711
842	CASP9	513.193	0.0637158	0.0277655	2.29478	0.0217455	0.270918
23511	NUP188	1418.55	0.0338889	0.0147628	2.29557	0.0217007	0.270918
126792	B3GALT6	347.954	-0.0622929	0.0271464	-2.2947	0.0217504	0.270918
100874047	LINC00499	41.1333	-0.247861	0.108002	-2.29498	0.0217345	0.270918
9911	TMCC2	2006.97	-0.0677536	0.0295338	-2.29411	0.0217844	0.271074
54995	OXSM	172.85	-0.0627609	0.0273583	-2.29404	0.0217883	0.271074
26065	LSM14A	2183.99	0.0466623	0.0203477	2.29324	0.0218339	0.271327
165055	CCDC138	292.418	0.0761826	0.0332309	2.29252	0.0218756	0.271687
2042	EPHA3	362.229	-0.0928855	0.0405385	-2.29129	0.0219467	0.271943
9209	LRRFIP2	1819.52	0.0490694	0.0214157	2.29128	0.0219471	0.271943
9533	POLR1C	341.773	0.0481622	0.0210176	2.29152	0.0219336	0.271943
84332	DYDC2	209.393	0.315285	0.1376	2.29132	0.0219446	0.271943
147011	PROCA1	87.6964	0.115493	0.0504212	2.29056	0.0219887	0.272273
256643	BCLAF3	1115.72	0.0437234	0.0190918	2.29016	0.0220119	0.272273
63979	FIGNL1	549.302	-0.0491887	0.0214869	-2.28924	0.0220654	0.272778
23022	PALLD	1875.23	0.105059	0.0459095	2.2884	0.0221145	0.273226
26084	ARHGEF26	1533.08	0.0841851	0.0367972	2.28781	0.0221483	0.273329
728194	RSPH10B2	244.469	0.26083	0.113998	2.28803	0.0221356	0.273329
6926	TBX3	125.459	-0.119105	0.052083	-2.28684	0.0222052	0.273489
81926	ABHD17A	1435.42	-0.115098	0.0503288	-2.28692	0.0222007	0.273489
84443	FRMPD3	248.916	0.147047	0.0643051	2.28672	0.0222124	0.273489
1289	COL5A1	408.466	0.276808	0.121191	2.28406	0.0223682	0.273739
5608	MAP2K6	319.583	0.087896	0.0384949	2.28331	0.0224119	0.273739
5648	MASP1	526.844	0.240357	0.105248	2.28372	0.0223877	0.273739
9633	TESMIN	73.7315	-0.12764	0.0558892	-2.28381	0.0223829	0.273739
10501	SEMA6B	2683.98	-0.0967719	0.0423651	-2.28423	0.0223577	0.273739
23498	HAAO	115.105	0.0956681	0.0418547	2.28572	0.0222706	0.273739
51082	POLR1D	657.148	-0.041092	0.0179943	-2.28361	0.0223944	0.273739
54777	CFAP46	841.488	0.223013	0.0976688	2.28336	0.022409	0.273739
59307	SIGIRR	204.524	-0.125927	0.0551105	-2.285	0.022313	0.273739
84792	FAM220A	494.55	-0.0522126	0.0228453	-2.28548	0.0222845	0.273739
158046	NXNL2	22.4199	0.271965	0.119085	2.28379	0.022384	0.273739
693175	MIR590	12.1387	0.172407	0.0754484	2.2851	0.0223071	0.273739
10665	TSBP1	65.2016	0.165736	0.0726077	2.28262	0.022453	0.274035
64753	CCDC136	1000.4	0.0727687	0.0318819	2.28245	0.022463	0.274035
388394	RPRML	152.422	-0.182771	0.0800838	-2.28225	0.0224745	0.274035
55230	USP40	1624.85	0.0741404	0.0325035	2.281	0.0225485	0.274781
2912	GRM2	57.7892	-0.180639	0.0792066	-2.28061	0.0225715	0.274905
55291	PPP6R3	3814.94	0.0287561	0.0126118	2.2801	0.0226016	0.275114
4784	NFIX	1964.02	0.123817	0.0543354	2.27875	0.022682	0.275623
29127	RACGAP1	764.154	-0.0543016	0.0238277	-2.27892	0.0226716	0.275623
54431	DNAJC10	3141.16	0.0621121	0.0272541	2.279	0.0226672	0.275623
552853	NCRNA00250	5.57747	0.267907	0.117696	2.27627	0.0228301	0.277108
11041	B4GAT1	4061.57	-0.0706298	0.0310436	-2.27518	0.0228952	0.277741
1611	DAP	635.38	0.0505478	0.0222227	2.27461	0.0229295	0.277842
199221	DZIP1L	278.205	0.224444	0.0986695	2.2747	0.0229236	0.277842
2555	GABRA2	6959.83	-0.074314	0.0326814	-2.27389	0.0229726	0.278049
80008	TMEM156	43.4947	0.19463	0.0855917	2.27393	0.0229703	0.278049
3676	ITGA4	84.7955	0.171352	0.0753893	2.27289	0.0230326	0.278445
79644	SRD5A3	442.413	-0.0752099	0.0330928	-2.2727	0.0230444	0.278445
100507459	NRSN2-AS1	149.337	0.0849814	0.0373876	2.27298	0.0230271	0.278445
4052	LTBP1	1110.43	0.130386	0.0573795	2.27234	0.0230657	0.278454
104355146	LINC00396	5.73276	0.517571	0.227779	2.27226	0.0230711	0.278454
64770	CCDC14	1750.34	0.0607144	0.0267297	2.27142	0.0231214	0.278746
64407	RGS18	44.972	0.19576	0.0862171	2.27055	0.0231741	0.278947
80237	ELL3	72.3474	0.0911719	0.0401575	2.27036	0.023186	0.278947
150290	DUSP18	305.163	0.106303	0.0468236	2.27029	0.0231902	0.278947
347732	CATSPER3	53.5903	0.076985	0.0339062	2.27053	0.0231753	0.278947
5104	SERPINA5	57.0071	0.362245	0.159604	2.26965	0.0232291	0.279258
10524	KAT5	761.387	0.03255	0.0143461	2.2689	0.0232744	0.279645
148327	CREB3L4	74.148	0.120881	0.0532918	2.26829	0.0233113	0.279932
147807	ZNF524	110.827	-0.111009	0.0489641	-2.26715	0.0233808	0.280452
80131	LRRC8E	18.0191	0.135117	0.0596039	2.26692	0.0233951	0.280466
54875	CNTLN	773.805	0.0594262	0.026223	2.26619	0.0234399	0.280799
57619	SHROOM3	517.08	0.173727	0.0766656	2.26604	0.0234491	0.280799
533	ATP6V0B	1692.43	-0.062777	0.0277205	-2.26464	0.0235347	0.280846
1499	CTNNB1	8763.18	0.0420357	0.0185661	2.26412	0.023567	0.280846
6662	SOX9	1748.24	0.114371	0.0504876	2.26533	0.0234925	0.280846
55729	ATF7IP	3928.27	0.0408844	0.0180494	2.26514	0.0235038	0.280846
64405	CDH22	391.244	-0.112033	0.0494783	-2.26429	0.0235564	0.280846
113655	MFSD3	328.639	-0.0975713	0.0430901	-2.26435	0.0235524	0.280846
140707	BRI3BP	185.943	-0.0795245	0.0351047	-2.26535	0.0234911	0.280846
283152	CCDC153	73.7736	0.354082	0.156339	2.26484	0.0235225	0.280846
100288637	NA	145.515	-0.303409	0.134012	-2.26405	0.0235712	0.280846
84309	NUDT16L1	461.629	-0.0771007	0.0340591	-2.26373	0.0235907	0.280922
57224	NHSL1	1089.94	0.0747413	0.0330254	2.26315	0.0236265	0.281035
2172	FABP6	287.022	0.102805	0.0454318	2.26284	0.0236457	0.281108
56125	PCDHB11	229.054	0.0766286	0.0338731	2.26223	0.0236835	0.2813
113246	C12orf57	951.64	-0.0818596	0.0361867	-2.26215	0.0236882	0.2813
4058	LTK	146.815	-0.125928	0.0556904	-2.26122	0.0237455	0.281668
730101	NA	54.6474	0.14506	0.0641507	2.26123	0.0237449	0.281668
256472	TMEM151A	873.814	-0.0790865	0.0349809	-2.26085	0.0237686	0.281786
971	CD72	31.8606	0.162175	0.071775	2.25949	0.0238529	0.282473
23133	PHF8	968.284	0.0499351	0.0221031	2.2592	0.0238712	0.282533
8350	H3C1	42.8339	-0.146032	0.0646742	-2.25797	0.0239477	0.282578
55665	URGCP	1729.08	-0.0386671	0.0171192	-2.2587	0.023902	0.282578
78992	YIPF2	309.206	-0.059816	0.0264853	-2.25846	0.0239169	0.282578
93210	PGAP3	508.488	-0.0473567	0.0209723	-2.25806	0.0239419	0.282578
349334	FOXD4L4	29.9937	-0.15354	0.0679958	-2.25807	0.0239411	0.282578
2940	GSTA3	3.70547	0.743611	0.329549	2.25645	0.0240424	0.28283
7589	ZSCAN21	150.603	0.0600206	0.0265961	2.25674	0.0240242	0.28283
10966	RAB40B	2912.82	-0.0656947	0.0291047	-2.25718	0.0239968	0.28283
54734	RAB39A	128.343	-0.0806044	0.0357155	-2.25685	0.0240177	0.28283
128434	VSTM2L	528.679	-0.101522	0.0450066	-2.25571	0.0240891	0.28283
145497	LRRC74A	13.5941	0.172224	0.0763478	2.25578	0.0240842	0.28283
166785	MMAA	367.921	-0.0462931	0.0205151	-2.25654	0.024037	0.28283
100874185	FRMD6-AS2	3.33046	0.417894	0.185268	2.25562	0.0240946	0.28283
6038	RNASE4	117.851	0.184318	0.0817395	2.25495	0.0241367	0.283015
414152	C10orf105	527.013	0.312184	0.138443	2.25496	0.024136	0.283015
889	KRIT1	2054.91	0.0273773	0.0121468	2.25388	0.0242037	0.28307
1108	CHD4	9174.66	0.0317738	0.0141023	2.25309	0.0242536	0.28307
51575	ESF1	1141.23	0.0437346	0.019413	2.25285	0.0242683	0.28307
54620	FBXL19	1208.93	-0.0912654	0.0405098	-2.25292	0.0242639	0.28307
55775	TDP1	489.763	0.0454548	0.0201626	2.25441	0.0241703	0.28307
79948	PLPPR3	375.598	-0.134229	0.0595623	-2.25359	0.024222	0.28307
81614	NIPA2	1035.62	-0.0518197	0.0229971	-2.25331	0.0242396	0.28307
84288	EFCAB2	506.7	0.119265	0.0529416	2.25277	0.0242737	0.28307
85452	CFAP74	442.063	0.145811	0.0646793	2.25437	0.024173	0.28307
93081	TEX30	75.1765	-0.0857121	0.0380468	-2.25281	0.0242713	0.28307
4852	NPY	865.571	-0.115377	0.0512297	-2.25215	0.0243126	0.283318
85359	DGCR6L	828.469	-0.0587374	0.0260823	-2.252	0.0243224	0.283318
220980	TMEM72-AS1	75.2121	0.121817	0.0540975	2.2518	0.0243347	0.283318
5274	SERPINI1	2810.93	-0.0747604	0.0332124	-2.25098	0.0243869	0.283699
113146	AHNAK2	1031.32	0.164202	0.0729505	2.25087	0.024394	0.283699
55064	SPATA6L	630.152	0.102497	0.0455432	2.25054	0.0244149	0.283789
83451	ABHD11	200.826	0.0628962	0.0279531	2.25006	0.024445	0.283984
100302149	MIR1249	23.8528	-0.146616	0.0651756	-2.24955	0.0244774	0.284206
4147	MATN2	964.898	0.178126	0.0792186	2.24854	0.0245418	0.284419
9538	EI24	1627.18	-0.0424918	0.0189002	-2.24822	0.0245622	0.284419
643650	LINC00842	21.8306	0.318404	0.141607	2.2485	0.0245443	0.284419
101928449	LINC02426	11.1331	-0.209237	0.0930646	-2.2483	0.0245573	0.284419
26166	RGS22	719.222	0.303822	0.135213	2.24699	0.0246409	0.284868
147339	C18orf25	1705.97	0.0504192	0.0224366	2.24719	0.0246281	0.284868
55749	CCAR1	2237.14	0.0463062	0.020612	2.24656	0.0246679	0.285026
84885	ZDHHC12	75.7738	-0.109306	0.0486645	-2.24612	0.0246964	0.285201
11054	OGFR	785.93	-0.0751102	0.0334445	-2.24582	0.0247159	0.285272
6651	SON	11278.7	0.0285183	0.0127055	2.24457	0.0247956	0.285562
54903	MKS1	415.728	0.06148	0.027385	2.24502	0.0247667	0.285562
84514	GHDC	319.404	-0.0672702	0.0299645	-2.245	0.0247684	0.285562
153643	FAM81B	200.391	0.374883	0.167031	2.24439	0.0248073	0.285562
101927808	CLSTN2-AS1	12.3138	0.264756	0.117964	2.24438	0.0248077	0.285562
54796	BNC2	95.389	0.195038	0.0869335	2.24353	0.0248626	0.28604
130	ADH6	15.4745	0.254194	0.113326	2.24304	0.0248945	0.286065
8370	H4C14	763.959	-0.116832	0.052084	-2.24315	0.0248871	0.286065
57486	NLN	1370.01	0.0413868	0.0184526	2.24287	0.0249049	0.286065
144715	RAD9B	46.4923	0.119205	0.0531538	2.24264	0.0249201	0.286086
8153	RND2	1556.62	0.0888438	0.0396332	2.24165	0.0249841	0.286207
23098	SARM1	374.711	-0.0570783	0.0254586	-2.242	0.0249611	0.286207
221191	PRSS54	16.3922	0.150367	0.0670685	2.24199	0.024962	0.286207
27288	RBMXL2	10.256	0.215868	0.0963677	2.24004	0.0250884	0.286481
64976	MRPL40	431.632	0.0444958	0.0198581	2.24069	0.0250461	0.286481
149473	CCDC24	217.321	0.122395	0.0546272	2.24055	0.0250555	0.286481
201501	ZBTB7C	215.178	0.155267	0.0693082	2.24024	0.0250755	0.286481
100506834	GAS1RR	83.9228	-0.100576	0.0448884	-2.24059	0.0250528	0.286481
7090	TLE3	556.495	0.122207	0.0545687	2.23951	0.0251225	0.286718
7789	ZXDA	710.314	-0.0360419	0.0161022	-2.23832	0.0252003	0.287263
51150	SDF4	1234.38	-0.0413447	0.0184732	-2.23809	0.0252149	0.287263
91319	DERL3	58.6659	0.128183	0.0572876	2.23753	0.0252516	0.287272
116988	AGAP3	2238.43	-0.0499351	0.0223161	-2.23763	0.0252455	0.287272
3015	H2AZ1	2159.87	-0.0884112	0.039521	-2.23707	0.0252819	0.287464
6678	SPARC	15077	0.132	0.059019	2.23656	0.0253149	0.287619
221806	VWDE	344.653	-0.0995833	0.0445274	-2.23645	0.0253224	0.287619
132989	C4orf36	39.7619	0.103548	0.0463355	2.23476	0.0254334	0.288726
26240	NA	489.562	-0.0933824	0.0417938	-2.23436	0.0254593	0.288868
26240	FAM50B	489.562	-0.0933824	0.0417938	-2.23436	0.0254593	0.288868
997	CDC34	657.137	-0.0591507	0.026488	-2.23311	0.0255414	0.289118
2098	ESD	1460.51	0.0616953	0.0276352	2.23249	0.0255828	0.289118
5442	POLRMT	976.853	-0.0712458	0.0318946	-2.23379	0.0254971	0.289118
26781	SNORA67	38.4778	0.0949886	0.0425463	2.23259	0.0255758	0.289118
64718	UNKL	697.691	-0.0640638	0.0286964	-2.23247	0.0255839	0.289118
151887	CCDC80	507.911	0.14604	0.0653895	2.23339	0.0255235	0.289118
219681	ARMC3	733.898	0.316426	0.141698	2.23311	0.025542	0.289118
79730	NSUN7	94.4851	0.272482	0.122075	2.23209	0.0256089	0.289184
415	ARSL	88.6773	0.106948	0.0479356	2.23109	0.0256754	0.289325
2099	ESR1	73.7769	-0.103271	0.046275	-2.23167	0.0256365	0.289325
122525	C14orf28	144.316	-0.0616854	0.0276477	-2.23112	0.025673	0.289325
200312	RNF215	351.443	-0.0520036	0.0233047	-2.23146	0.0256504	0.289325
26261	FBXO24	13.7315	0.165766	0.074306	2.23085	0.0256908	0.289347
84070	FAM186B	86.0225	0.0897128	0.0402258	2.23023	0.0257322	0.28966
64963	MRPS11	596.621	-0.03171	0.0142251	-2.22915	0.0258038	0.290009
84163	GTF2IRD2	859.913	0.101302	0.0454434	2.2292	0.0258007	0.290009
51762	RAB8B	1704	-0.04693	0.0210558	-2.22884	0.0258247	0.29009
554313	H4C15	787.46	-0.117609	0.0527728	-2.2286	0.0258405	0.290115
55739	NAXD	1612.84	-0.0420943	0.018902	-2.22698	0.0259486	0.291177
738	VPS51	1988.19	-0.0826706	0.0371396	-2.22594	0.026018	0.291649
2635	GBP3	248.841	0.178645	0.080275	2.22541	0.0260534	0.291894
11276	SYNRG	2562.96	0.0285565	0.0128344	2.225	0.0260814	0.292055
100505978	NA	122.89	0.0914939	0.0411284	2.22459	0.0261088	0.292087
100996758	NPY4R2	22.9085	0.228633	0.102777	2.22455	0.0261116	0.292087
131669	UROC1	6.87095	0.24391	0.109676	2.22393	0.0261534	0.292402
55192	DNAJC17	259.695	0.0430173	0.0193528	2.2228	0.0262293	0.292639
92745	SLC38A5	306.048	-0.135271	0.0608491	-2.22305	0.0262125	0.292639
147645	VSIG10L	63.5663	-0.0951796	0.0428188	-2.22285	0.0262262	0.292639
403341	ZBTB34	880.278	-0.048485	0.0218122	-2.22284	0.0262269	0.292639
8707	B3GALT2	689.326	-0.0808535	0.0363945	-2.22158	0.0263115	0.293127
26353	HSPB8	3033.48	0.142534	0.0641489	2.22192	0.0262888	0.293127
101929505	LINC02150	31.5399	-0.176854	0.0796087	-2.22154	0.0263141	0.293127
1756	DMD	4435.83	0.0882588	0.0397437	2.2207	0.0263714	0.293164
8647	ABCB11	28.2055	0.369838	0.166535	2.22078	0.0263657	0.293164
57799	RAB40C	1132.41	-0.086331	0.0388758	-2.22069	0.0263723	0.293164
124872	B4GALNT2	2.21634	0.644909	0.290408	2.2207	0.0263711	0.293164
3707	ITPKB	6791.59	0.105858	0.0476789	2.22023	0.0264029	0.293352
201191	SAMD14	803.304	-0.0684464	0.0308385	-2.21951	0.0264523	0.293443
677793	SNORA2A	11.1007	0.154686	0.0696838	2.21983	0.0264306	0.293443
79746	ECHDC3	48.3237	0.166113	0.0748752	2.21854	0.0265183	0.293852
84850	GLIS3-AS1	9.9994	0.289886	0.130675	2.21838	0.0265292	0.293852
374868	ATP9B	2025.18	0.0376536	0.0169736	2.21836	0.0265303	0.293852
10436	EMG1	349.877	0.049783	0.0224527	2.21724	0.026607	0.294245
125704	DIPK1C	512.669	-0.0996131	0.0449233	-2.2174	0.0265955	0.294245
5890	RAD51B	241.768	0.115642	0.0521954	2.21556	0.0267214	0.294748
51146	A4GNT	6.7866	0.328375	0.148203	2.21571	0.0267115	0.294748
154796	AMOT	3673.58	0.0688901	0.0310874	2.21601	0.0266906	0.294748
101928578	RAP2C-AS1	101.4	0.0800393	0.0361174	2.21609	0.0266854	0.294748
1215	CMA1	12.7918	0.267295	0.120686	2.21479	0.0267743	0.294875
112812	FDX2	497.666	-0.0607836	0.0274442	-2.21481	0.0267732	0.294875
648791	PPP1R3G	78.6626	-0.118343	0.0534235	-2.21519	0.0267472	0.294875
253725	WASHC2C	2745.47	0.0415132	0.0187538	2.2136	0.0268566	0.295478
375190	FAM228B	752.703	0.0735087	0.0332074	2.21363	0.0268544	0.295478
8812	CCNK	378.732	0.0578083	0.0261264	2.21264	0.0269223	0.295541
55847	CISD1	1171.99	-0.0573068	0.0259012	-2.21251	0.0269314	0.295541
387885	CFAP73	320.902	0.327643	0.148068	2.21279	0.0269122	0.295541
286144	TRIQK	1712.04	-0.0463815	0.0209672	-2.2121	0.02696	0.295703
10444	ZER1	3734.5	-0.0459839	0.0207954	-2.21125	0.0270185	0.296193
405	ARNT	1218.06	0.0400117	0.0180984	2.21079	0.0270503	0.296238
8336	H2AC17	14.8334	-0.245959	0.111253	-2.21081	0.027049	0.296238
23510	KCTD2	2318.93	-0.0345705	0.015642	-2.21011	0.0270973	0.296601
25911	DPCD	521.673	0.0755622	0.0341968	2.20963	0.0271311	0.296668
28952	CCDC22	327.376	-0.0529343	0.0239542	-2.20982	0.027118	0.296668
80071	CCDC15	80.0378	0.140744	0.0637242	2.20864	0.0271999	0.297056
10793	ZNF273	1456.79	0.0911354	0.0412801	2.20773	0.0272631	0.297351
91653	BOC	469.449	0.163108	0.0738743	2.20792	0.0272502	0.297351
3192	HNRNPU	12257.3	0.0360403	0.0163297	2.20704	0.0273113	0.297663
126961	H3C14	34.2254	-0.234379	0.106202	-2.20692	0.0273195	0.297663
100507437	NA	81.0581	0.0804274	0.0364495	2.20654	0.027346	0.2978
857	CAV1	322.002	-0.102287	0.0463734	-2.20573	0.0274027	0.298266
160492	LMNTD1	228.957	0.389778	0.176788	2.20478	0.0274695	0.29884
3149	HMGB3	371.643	0.0733538	0.0332868	2.20369	0.0275461	0.299066
3156	HMGCR	3096.74	-0.0771874	0.0350219	-2.20398	0.027526	0.299066
3164	NR4A1	1560.53	0.314147	0.142523	2.20418	0.0275116	0.299066
166979	CDC20B	5.61015	0.236697	0.107401	2.20387	0.0275336	0.299066
64922	LRRC19	73.1487	0.112152	0.0509133	2.20281	0.0276079	0.299488
116138	KLHDC3	4016.26	-0.0570557	0.0259021	-2.20274	0.027613	0.299488
100128398	NA	257.503	0.066485	0.030199	2.20156	0.0276962	0.300239
79575	ABHD8	883.182	-0.111767	0.0507833	-2.20086	0.0277461	0.300628
249	ALPL	203.556	-0.11548	0.0524956	-2.1998	0.027821	0.300678
387104	SOGA3	1764.48	-0.0591888	0.0269044	-2.19997	0.0278093	0.300678
643707	GOLGA6L10	343.559	0.0617784	0.0280829	2.19986	0.0278168	0.300678
643707	GOLGA6L4	343.559	0.0617784	0.0280829	2.19986	0.0278168	0.300678
730159	TEX50	34.3638	0.144944	0.0658718	2.20039	0.027779	0.300678
100526831	SLX1B-SULT1A4	19.4193	-0.175444	0.0797519	-2.19987	0.0278158	0.300678
8552	INE1	50.2515	0.0868549	0.0394913	2.19934	0.0278536	0.300726
57192	MCOLN1	275.686	-0.0544153	0.0247411	-2.19939	0.0278504	0.300726
1262	CNGA4	117.062	0.294758	0.134063	2.19865	0.0279028	0.300756
9217	VAPB	3964.35	0.0389727	0.0177268	2.19851	0.0279126	0.300756
10195	ALG3	204.427	-0.0509936	0.0231925	-2.19871	0.0278983	0.300756
25836	NIPBL	4302.72	0.0343184	0.0156097	2.19854	0.027911	0.300756
2321	FLT1	2905.52	-0.127958	0.058233	-2.19735	0.0279958	0.300923
6760	SS18	1915.4	0.0608968	0.0277181	2.197	0.0280202	0.300923
9583	ENTPD4	2279.5	-0.0491945	0.0223854	-2.19761	0.0279767	0.300923
84948	TIGD5	109.454	-0.105089	0.0478373	-2.1968	0.0280347	0.300923
135228	CD109	688.706	0.174433	0.0794056	2.19673	0.0280398	0.300923
148808	MFSD4A	575.745	-0.0957644	0.0435943	-2.19672	0.0280406	0.300923
254827	NAALADL2	322.366	0.0820381	0.0373441	2.19682	0.0280334	0.300923
100874123	ZNRF3-AS1	79.5902	0.0905233	0.0411896	2.19772	0.0279689	0.300923
23286	WWC1	3151.82	0.056604	0.025773	2.19625	0.0280739	0.301018
101101773	LINC00609	194.598	0.267524	0.121812	2.1962	0.0280776	0.301018
7050	TGIF1	391.23	0.214183	0.0975629	2.19533	0.0281398	0.301534
4134	MAP4	12344.8	0.0742697	0.0338371	2.19492	0.0281693	0.301699
3842	TNPO1	5442.62	-0.0345771	0.0157643	-2.19338	0.0282801	0.301752
7225	TRPC6	225.66	0.173395	0.0790174	2.19439	0.0282077	0.301752
8463	TEAD2	93.8049	0.144511	0.0658882	2.19328	0.028287	0.301752
10600	USP16	1764.5	0.0431773	0.0196822	2.19372	0.0282556	0.301752
54539	NDUFB11	762.207	-0.0664361	0.0302801	-2.19405	0.0282318	0.301752
57122	NUP107	790.166	0.0524978	0.0239211	2.19463	0.0281903	0.301752
92749	DRC1	336.153	0.326473	0.14883	2.19359	0.0282649	0.301752
728463	TGFB2-AS1	8.48442	0.185696	0.0846456	2.1938	0.0282495	0.301752
10755	GIPC1	1372.79	-0.0613077	0.0279599	-2.1927	0.0283289	0.301839
83473	KATNAL2	762.618	0.0601148	0.0274164	2.19266	0.028332	0.301839
347516	DGAT2L6	14.5816	0.155372	0.0708645	2.19253	0.0283416	0.301839
390072	OR52N4	8.16967	0.287322	0.131055	2.19239	0.0283516	0.301839
4357	MPST	353.45	-0.110565	0.0504865	-2.18999	0.028525	0.30241
8420	SNHG3	257.63	-0.052099	0.0237777	-2.19108	0.0284459	0.30241
8814	CDKL1	406.91	0.0528202	0.0241166	2.1902	0.0285098	0.30241
22870	PPP6R1	3495.52	-0.0713576	0.032574	-2.19063	0.0284784	0.30241
26127	FGFR1OP2	1874.24	-0.0453525	0.0207155	-2.1893	0.0285748	0.30241
51205	ACP6	437.351	0.0593695	0.0271144	2.18959	0.028554	0.30241
54972	TMEM132A	1846.79	-0.0985446	0.0449784	-2.19093	0.0284568	0.30241
55846	ITFG2	521.156	0.0450886	0.0205869	2.19016	0.0285129	0.30241
124045	SPATA33	226.551	0.0712497	0.0325302	2.19027	0.028505	0.30241
150221	RIMBP3C	120.176	-0.121227	0.0553195	-2.19139	0.0284232	0.30241
389813	AJM1	168.995	-0.159349	0.0727764	-2.18957	0.0285555	0.30241
90990	KIFC2	3073.39	-0.0888047	0.0405825	-2.18825	0.0286513	0.30307
85376	RIMBP3	151.118	-0.129154	0.0590279	-2.18802	0.0286685	0.303101
6624	FSCN1	2200.12	-0.0855127	0.0391049	-2.18675	0.0287608	0.303178
8737	RIPK1	585.802	0.0562223	0.0257089	2.18688	0.0287513	0.303178
11244	ZHX1	3497.32	0.0542278	0.024796	2.18696	0.0287453	0.303178
63929	XPNPEP3	960.759	0.0480363	0.0219651	2.18694	0.028747	0.303178
115361	GBP4	434.232	-0.176934	0.0808881	-2.1874	0.0287135	0.303178
126298	IRGQ	2399.2	-0.045079	0.0206114	-2.18709	0.028736	0.303178
25992	SNED1	604.989	0.12053	0.0551444	2.18571	0.0288371	0.303683
9095	TBX19	29.6418	0.151803	0.069464	2.18535	0.0288631	0.303756
401612	SLC25A53	135.009	0.106237	0.0486159	2.18522	0.0288724	0.303756
338657	CENATAC	575.983	0.0546899	0.02503	2.18497	0.0288907	0.3038
163071	ZNF114	34.4066	0.140874	0.0644807	2.18474	0.0289079	0.303831
116159	CYYR1	166.275	-0.0984476	0.0450726	-2.1842	0.0289474	0.304096
960	CD44	1269.92	0.362247	0.165947	2.18291	0.0290425	0.304648
55780	ERMARD	739.338	0.0580923	0.0266086	2.18322	0.0290196	0.304648
90952	ESAM	364.222	-0.0867159	0.0397229	-2.18302	0.0290344	0.304648
63826	SRR	177.623	0.0617907	0.0283159	2.18219	0.0290952	0.305009
84272	YIPF4	1306.78	-0.0411436	0.0188554	-2.18205	0.0291055	0.305009
1487	CTBP1	3306.78	-0.0436231	0.0200006	-2.18109	0.0291766	0.305392
10242	KCNMB2	129.691	0.132721	0.0608539	2.18098	0.0291848	0.305392
57158	JPH2	38.4436	0.239947	0.110044	2.18047	0.0292226	0.305637
9775	EIF4A3	789.952	0.0683556	0.0313583	2.17983	0.0292703	0.305689
23007	PLCH1	1230.53	0.0719232	0.0329932	2.17994	0.0292621	0.305689
221458	KIF6	574.43	0.128019	0.0587355	2.17958	0.0292888	0.305732
5053	PAH	43.7013	0.221462	0.101649	2.17869	0.0293546	0.305822
7431	VIM	6052.49	0.142283	0.0653054	2.17874	0.0293512	0.305822
51239	ANKRD39	208.413	-0.0541959	0.0248694	-2.17922	0.0293153	0.305822
92609	TIMM50	1062.24	-0.0385257	0.0176815	-2.17887	0.0293411	0.305822
168620	BHLHA15	6.79546	-0.228391	0.104857	-2.17811	0.0293977	0.306122
57470	LRRC47	1426.8	-0.0517539	0.0237658	-2.17767	0.0294308	0.306169
145748	LYSMD4	529.717	-0.0557634	0.0256053	-2.17781	0.0294204	0.306169
1528	CYB5A	349.963	-0.0592564	0.0272291	-2.17622	0.0295389	0.306302
2675	GFRA2	83.133	-0.13328	0.0612835	-2.17481	0.029644	0.306302
2986	GUCY2F	6.72051	0.32316	0.148473	2.17656	0.0295133	0.306302
3690	ITGB3	91.3939	0.114554	0.0526722	2.17485	0.0296412	0.306302
7511	XPNPEP1	1409.19	0.0359969	0.0165331	2.17727	0.0294606	0.306302
10123	ARL4C	875.724	0.104765	0.0481671	2.17503	0.0296279	0.306302
51497	NELFCD	916.732	0.0349417	0.016064	2.17516	0.029618	0.306302
64499	TPSB2	12.6466	-0.279296	0.128382	-2.1755	0.0295925	0.306302
66004	LYNX1	3195.27	-0.0703444	0.0323315	-2.17573	0.0295757	0.306302
161742	SPRED1	6324.9	-0.067692	0.03112	-2.17519	0.0296157	0.306302
319085	ITPK1-AS1	86.5175	0.109639	0.0503877	2.17591	0.0295617	0.306302
728537	C2orf92	99.8258	0.0927051	0.0426069	2.17582	0.0295684	0.306302
101927557	NA	21.7664	0.165918	0.076264	2.17557	0.0295876	0.306302
4256	MGP	152.546	0.158338	0.0728294	2.17409	0.0296981	0.306713
127733	UBXN10	500.005	0.229127	0.105435	2.17317	0.0297677	0.307284
29941	PKN3	57.8957	-0.132531	0.0610338	-2.17143	0.0298986	0.307829
144568	A2ML1	374.94	0.128144	0.0590095	2.17158	0.0298877	0.307829
146547	PRSS36	46.0972	-0.139125	0.0640632	-2.17168	0.0298794	0.307829
375790	AGRN	1273.13	-0.10791	0.0496994	-2.17125	0.029912	0.307829
441168	CALHM6	38.5772	-0.142606	0.0656671	-2.17165	0.0298817	0.307829
100129583	FAM47E	83.6099	0.11653	0.0536684	2.1713	0.0299083	0.307829
100303755	PET117	64.544	-0.0964954	0.0444447	-2.17113	0.0299212	0.307829
1136	CHRNA3	187.295	-0.255337	0.117617	-2.17092	0.0299375	0.307848
100506215	PAXBP1-AS1	332.002	0.051114	0.023551	2.17035	0.02998	0.308138
79847	MFSD13A	670.99	-0.0600643	0.0276864	-2.16945	0.0300484	0.308544
100505797	NETO1-DT	83.7671	-0.117025	0.0539422	-2.16946	0.0300477	0.308544
338	APOB	30.034	0.183115	0.0844189	2.16913	0.0300729	0.308647
9227	LRAT	234.612	0.195528	0.0901568	2.16875	0.0301016	0.308794
38	ACAT1	1427.29	0.0458739	0.0211553	2.16844	0.0301253	0.308889
101928190	LINC01487	20.6473	0.321814	0.148442	2.16795	0.0301626	0.309124
23162	MAPK8IP3	6975.88	-0.062169	0.0286928	-2.16671	0.0302567	0.309516
65110	UPF3A	1511.14	0.0494202	0.0228078	2.16681	0.0302491	0.309516
79786	KLHL36	1927.95	-0.0469984	0.0216872	-2.1671	0.030227	0.309516
161582	DNAAF4	29.0168	0.137571	0.0634935	2.16669	0.0302588	0.309516
23171	GPD1L	2148.69	-0.0581242	0.0268374	-2.16579	0.0303273	0.310068
55154	MSTO1	828.778	0.0356896	0.0164846	2.16503	0.0303852	0.310513
7596	ZNF45	526.844	0.036823	0.0170131	2.1644	0.0304338	0.310795
123016	TTC8	969.128	0.0674732	0.0311756	2.16429	0.0304419	0.310795
8636	SSNA1	375.735	-0.0702997	0.0324874	-2.16391	0.0304713	0.310875
22841	RAB11FIP2	3235.47	-0.0412222	0.0190524	-2.16362	0.0304933	0.310875
85395	FAM207A	260.273	-0.0769485	0.035564	-2.16366	0.0304901	0.310875
554	AVPR2	9.81333	0.200077	0.0925163	2.16261	0.0305712	0.311372
50814	NSDHL	290.418	0.0472835	0.0218623	2.16279	0.0305573	0.311372
10162	LPCAT3	422.826	0.0570073	0.0263683	2.16197	0.0306206	0.311579
8569	MKNK1	613.627	0.0498984	0.0230853	2.16148	0.030658	0.311811
10497	UNC13B	4940.49	-0.0562914	0.0260454	-2.16129	0.0306733	0.311819
388743	CAPN8	15.1652	0.22125	0.102383	2.161	0.0306955	0.311896
23462	HEY1	1733.45	-0.0684861	0.0317022	-2.16029	0.0307499	0.312275
64090	GAL3ST2	20.2576	-0.159582	0.0738915	-2.15969	0.0307971	0.312303
79081	LBHD1	50.3394	0.0983346	0.0455351	2.15954	0.0308085	0.312303
23499	MACF1	48790.2	0.0456008	0.0211227	2.15885	0.0308618	0.312695
100873983	MAGI1-AS1	16.6933	0.200858	0.0930503	2.1586	0.0308814	0.312745
152	ADRA2C	804.226	-0.123476	0.057323	-2.15404	0.0312372	0.313086
1675	CFD	17.7131	-0.16053	0.0744139	-2.15726	0.0309855	0.313086
1809	DPYSL3	6119.76	0.124761	0.0579127	2.15429	0.0312177	0.313086
5170	PDPK1	9354.28	-0.0524969	0.0243451	-2.15636	0.0310553	0.313086
7941	PLA2G7	305.887	-0.101023	0.0468998	-2.15402	0.0312385	0.313086
8386	OR1D5	6.73005	0.215872	0.100085	2.15689	0.031014	0.313086
9514	GAL3ST1	255.485	-0.114295	0.0530511	-2.15443	0.0312067	0.313086
9985	REC8	301.122	0.0520264	0.0241535	2.15399	0.031241	0.313086
11033	ADAP1	1855.2	-0.0841421	0.0390274	-2.15598	0.0310854	0.313086
11266	DUSP12	226.784	-0.0601719	0.0279104	-2.15589	0.0310919	0.313086
23293	SMG6	1909.84	0.0379759	0.0175998	2.15774	0.030948	0.313086
84747	UNC119B	1562.23	0.0942883	0.0437262	2.15634	0.0310575	0.313086
84826	SFT2D3	168.64	-0.0512932	0.0238007	-2.15511	0.031153	0.313086
89846	FGD3	87.7744	0.153263	0.0711183	2.15504	0.0311587	0.313086
93974	ATP5IF1	1639.75	-0.0429862	0.0199595	-2.15367	0.0312662	0.313086
148223	C19orf25	351.506	-0.0769977	0.0357493	-2.15382	0.0312539	0.313086
333926	PPM1J	96.9538	0.188662	0.0875883	2.15397	0.0312428	0.313086
388165	UBE2Q2P1	252.682	0.0607947	0.0281952	2.15621	0.0310675	0.313086
400757	C1orf141	57.351	0.319772	0.148227	2.15732	0.0309808	0.313086
401105	FLJ42393	45.8447	0.130374	0.0605019	2.15488	0.0311714	0.313086
440145	MZT1	1891.1	-0.0844485	0.039195	-2.15457	0.0311953	0.313086
440854	CAPN14	52.4605	-0.0975451	0.0452386	-2.15624	0.0310651	0.313086
101930085	HERPUD2-AS1	301.794	0.0583175	0.0270504	2.15588	0.0310928	0.313086
115123	MARCHF3	231.201	0.111871	0.0519504	2.15343	0.0312851	0.313129
7486	WRN	1193.73	0.0463561	0.0215299	2.1531	0.0313105	0.313236
100874246	ARHGAP31-AS1	16.8673	0.167652	0.0778826	2.15262	0.0313485	0.313324
101101775	TMEM220-AS1	36.0184	0.15185	0.070539	2.15271	0.0313412	0.313324
57674	RNF213	7658.25	0.0524276	0.0243596	2.15223	0.031379	0.313482
2354	FOSB	373.8	0.286606	0.133262	2.1507	0.0314996	0.314394
90353	CTU1	64.0031	-0.116135	0.0539954	-2.15084	0.031489	0.314394
23403	FBXO46	263.375	-0.0708367	0.0329454	-2.15013	0.0315452	0.314577
80129	CCDC170	447.042	0.335728	0.156153	2.14999	0.0315559	0.314577
200162	SPAG17	1100.5	0.353375	0.164367	2.14991	0.031562	0.314577
80177	MYCT1	152.844	-0.10158	0.047257	-2.14951	0.0315936	0.314598
3773	KCNJ16	450.233	0.238586	0.111075	2.14797	0.031716	0.315523
164118	TTC24	26.6556	-0.153597	0.0715035	-2.1481	0.0317056	0.315523
4189	DNAJB9	1145.57	-0.0584987	0.0272399	-2.14754	0.0317503	0.315578
9989	PPP4R1	1637.98	0.0409928	0.0190902	2.14732	0.0317681	0.315578
55124	PIWIL2	147.214	0.213084	0.0992267	2.14745	0.0317578	0.315578
115330	GPR146	164.919	-0.123135	0.0573477	-2.14716	0.0317805	0.315578
10257	ABCC4	491.905	0.148624	0.0692618	2.14583	0.0318868	0.316054
63036	CELA2A	23.0271	-0.147996	0.0689649	-2.14597	0.0318756	0.316054
64792	IFT22	748.544	0.0610422	0.0284444	2.14602	0.0318712	0.316054
414224	AGAP12P	441.072	0.127131	0.0592509	2.14563	0.0319022	0.316054
100302159	MIR548F3	9.26178	0.244724	0.114049	2.14577	0.031891	0.316054
3633	INPP5B	710.973	0.0595517	0.0277634	2.14497	0.0319549	0.316067
7775	ZNF232	191.63	0.0785457	0.0366307	2.14426	0.0320122	0.316067
23318	TUT4	2463.31	0.0445348	0.0207705	2.14414	0.0320217	0.316067
23353	SUN1	3340.65	0.0451284	0.0210465	2.14423	0.0320148	0.316067
27241	BBS9	1696.53	0.0470379	0.0219317	2.14475	0.031973	0.316067
55113	XKR8	209.061	-0.0572463	0.0266833	-2.1454	0.0319211	0.316067
79595	SAP130	912.99	0.0425352	0.0198332	2.14465	0.0319811	0.316067
5411	PNN	2305.34	0.0582297	0.0271615	2.14383	0.0320464	0.316097
84878	ZBTB45	226.154	-0.0623711	0.0290946	-2.14373	0.0320543	0.316097
8139	GAN	1454.84	0.0621444	0.0289996	2.14294	0.0321176	0.316348
90522	YIF1B	383.256	-0.0663541	0.0309652	-2.14286	0.0321242	0.316348
3710	ITPR3	734.008	-0.0658746	0.0307689	-2.14095	0.0322783	0.317012
57465	TBC1D24	1440.25	-0.0715106	0.0334039	-2.14079	0.032291	0.317012
57680	CHD8	5008.41	0.0227159	0.0106113	2.14074	0.0322953	0.317012
65123	INTS3	3386.51	0.033536	0.0156618	2.14127	0.0322527	0.317012
140545	RNF32	230.757	0.0561168	0.0262066	2.14132	0.0322481	0.317012
390010	NKX1-2	14.0459	-0.169104	0.0789599	-2.14165	0.0322219	0.317012
55454	CSGALNACT2	1304.07	0.048305	0.0225685	2.14037	0.032325	0.317158
3373	HYAL1	152.684	-0.0856166	0.0400139	-2.13967	0.0323811	0.317418
[truncated: 17,378 more rows]

## Sheet: S3
Supplementary Table S3.
Summary Statistics of Gene Expression in the Putamen
Entrez Gene ID	Gene Name	baseMean	log2FoldChange	lfcSE	stat	pvalue	padj
1674	DES	22.0608	-0.862912	0.183713	-4.69707	2.63923e-06	0.0485934
2050	EPHB4	118.035	-0.1887	0.0450287	-4.19067	2.78131e-05	0.0939087
9144	SYNGR2	499.844	-0.202371	0.0482713	-4.19237	2.76058e-05	0.0939087
55741	EDEM2	348.564	-0.0656961	0.0155194	-4.23316	2.30435e-05	0.0939087
84245	MRI1	662.192	-0.128975	0.031201	-4.13366	3.57028e-05	0.0939087
92270	ATP6AP1L	501.698	-0.132261	0.0305854	-4.32434	1.52991e-05	0.0939087
152273	FGD5	255.795	-0.125497	0.0301712	-4.1595	3.18941e-05	0.0939087
2115	ETV1	2320.85	0.145233	0.0361157	4.02131	5.78753e-05	0.0986564
22899	ARHGEF15	68.4424	-0.194283	0.0480643	-4.04215	5.29627e-05	0.0986564
140597	TCEAL2	2072.05	0.0919076	0.0228502	4.02217	5.76645e-05	0.0986564
202333	CMYA5	1361.48	0.100593	0.0250418	4.01701	5.89409e-05	0.0986564
9217	VAPB	3953.46	0.0687686	0.0172487	3.9869	6.69427e-05	0.102712
1329	COX5B	1850.3	0.0787917	0.0198634	3.96667	7.28831e-05	0.103225
3588	IL10RB	278.571	-0.112304	0.0291897	-3.84739	0.000119382	0.104669
7045	TGFBI	165.959	-0.375946	0.095749	-3.92636	8.62394e-05	0.104669
9182	RASSF9	37.4945	-0.54603	0.140301	-3.89185	9.94828e-05	0.104669
29941	PKN3	57.7206	-0.195332	0.0506415	-3.85717	0.00011471	0.104669
79135	APOO	414.634	0.0642311	0.0165883	3.87208	0.000107912	0.104669
170384	FUT11	331.617	-0.0772595	0.0198271	-3.89667	9.75261e-05	0.104669
201292	TRIM65	349.331	-0.140981	0.0361768	-3.897	9.73933e-05	0.104669
284119	CAVIN1	1038.55	-0.161126	0.04176	-3.85838	0.000114141	0.104669
2990	GUSB	345.335	-0.0777341	0.020416	-3.80751	0.000140375	0.117481
3112	HLA-DOB	22.1573	-0.527115	0.139425	-3.78064	0.000156426	0.120005
4719	NDUFS1	5942.87	0.0570499	0.0150888	3.78096	0.000156227	0.120005
1349	COX7B	1549.55	0.0632162	0.0169427	3.73118	0.000190587	0.121255
2846	LPAR4	40.5675	-0.370922	0.0994016	-3.73155	0.000190308	0.121255
4179	CD46	2596.14	-0.0771754	0.0207136	-3.72584	0.00019467	0.121255
4648	MYO7B	36.5234	-0.243835	0.0650822	-3.74657	0.000179271	0.121255
11043	MID2	1120.06	0.0705027	0.0187132	3.76754	0.000164864	0.121255
6514	SLC2A2	76.132	-0.247035	0.0667635	-3.70015	0.000215474	0.127978
3082	HGF	70.0025	-0.39528	0.109008	-3.62615	0.000287677	0.135813
4641	MYO1C	423.949	-0.11757	0.0323583	-3.63338	0.000279737	0.135813
7450	VWF	3614.03	-0.217871	0.0594901	-3.66231	0.000249947	0.135813
10990	LILRB5	22.9943	-0.390851	0.107466	-3.63698	0.000275858	0.135813
64397	ZNF106	13791.1	0.0721106	0.0196122	3.67683	0.000236151	0.135813
81669	CCNL2	2524.25	-0.054215	0.0149287	-3.6316	0.000281667	0.135813
130872	AHSA2P	1610.05	-0.129693	0.035511	-3.6522	0.000260001	0.135813
220002	CYB561A3	252.038	-0.0813518	0.0224013	-3.63157	0.000281704	0.135813
10362	HMG20B	220.067	-0.137425	0.0381643	-3.60086	0.000317161	0.142428
515	ATP5PB	3263.53	0.0521139	0.0145535	3.58086	0.00034246	0.150128
440574	MICOS10	781.673	0.080696	0.0225894	3.57229	0.00035387	0.151522
10075	HUWE1	18867.5	0.051226	0.0143724	3.5642	0.000364968	0.152723
6595	SMARCA2	8721.98	0.063052	0.0177861	3.54502	0.000392581	0.160627
4091	SMAD6	78.9334	-0.224041	0.0634341	-3.53186	0.000412643	0.16384
58487	CREBZF	2723.31	-0.0715424	0.0203088	-3.52273	0.00042713	0.16384
283989	TSEN54	253.47	-0.0812547	0.0230516	-3.52491	0.000423624	0.16384
22955	SCMH1	1158.03	0.0508213	0.0144778	3.5103	0.000447608	0.167949
79927	FAM110D	26.8177	-0.273697	0.0780809	-3.5053	0.000456085	0.167949
8764	TNFRSF14	115.173	-0.170501	0.0488575	-3.48976	0.000483456	0.174537
30820	KCNIP1	728.561	0.132625	0.0380783	3.48296	0.000495905	0.175589
196	AHR	1170.82	-0.0987365	0.0286569	-3.44547	0.000570074	0.194374
843	CASP10	223.849	-0.136329	0.0396523	-3.4381	0.000585813	0.19519
117248	GALNT15	2032.44	-0.158731	0.0462813	-3.42969	0.000604272	0.19519
151647	TAFA4	61.0382	-0.279137	0.0813148	-3.43279	0.000597412	0.19519
2909	ARHGAP35	7035.86	0.0401857	0.0117639	3.41602	0.000635432	0.201717
4738	NEDD8	969.21	0.081818	0.0240235	3.40575	0.000659823	0.205909
90410	IFT20	281.317	-0.0559935	0.0164786	-3.39796	0.000678911	0.208335
8751	ADAM15	1137.79	-0.102937	0.0304374	-3.38194	0.000719766	0.211853
10788	IQGAP2	98.8949	-0.19138	0.0566215	-3.37999	0.000724895	0.211853
168667	BMPER	401.903	0.110205	0.0325585	3.38482	0.00071226	0.211853
55608	ANKRD10	1899.5	-0.0589172	0.0175029	-3.36614	0.000762269	0.21265
56181	MTFR1L	1358.81	0.0437229	0.0129774	3.36917	0.000753962	0.21265
64418	TMEM168	1320.52	-0.0540568	0.0160933	-3.35896	0.000782365	0.214998
5173	PDYN	1914.89	0.313333	0.093429	3.3537	0.000797401	0.215908
2584	GALK1	83.3457	-0.146303	0.0438857	-3.33373	0.000856908	0.216652
10128	LRPPRC	6530.11	0.0568123	0.0170075	3.34042	0.000836506	0.216652
59342	SCPEP1	447.394	-0.0843355	0.025217	-3.34439	0.000824634	0.216652
374395	TMEM179B	315.986	-0.0653131	0.0195956	-3.33305	0.000858985	0.216652
3339	HSPG2	286.938	-0.231689	0.0697837	-3.3201	0.000899852	0.218984
10435	CDC42EP2	355.232	-0.196534	0.0592177	-3.31884	0.000903911	0.218984
23395	LARS2	1744.92	0.0715326	0.0215275	3.32284	0.000891051	0.218984
2624	GATA2	53.1493	-0.18448	0.0558649	-3.30225	0.000959131	0.223167
6907	TBL1X	1457.25	0.0518979	0.0157305	3.29918	0.000969661	0.223167
8887	TAX1BP1	5206.06	0.048458	0.0146423	3.30945	0.00093481	0.223167
64856	VWA1	703.308	-0.195011	0.0590615	-3.30182	0.000960596	0.223167
2591	GALNT3	60.6317	-0.183132	0.0556406	-3.29134	0.000997102	0.22665
2162	F13A1	352.842	-0.319194	0.0971535	-3.28546	0.00101815	0.228613
169200	TMEM64	640.98	-0.109336	0.0333418	-3.27925	0.00104082	0.230887
6094	ROM1	326.794	-0.1415	0.0434378	-3.25754	0.00112381	0.239133
55967	NDUFA12	906.311	0.0705487	0.0216419	3.25983	0.0011148	0.239133
140803	TRPM6	414.219	-0.214897	0.0660002	-3.256	0.00112995	0.239133
152007	GLIPR2	309.489	-0.207731	0.0637216	-3.25998	0.00111419	0.239133
10623	POLR3C	814.973	0.0522245	0.0160945	3.24487	0.00117506	0.245854
54865	GPATCH4	910.835	0.0737379	0.0227605	3.23974	0.00119641	0.247508
94	ACVRL1	360.113	-0.179718	0.0558686	-3.21679	0.00129633	0.251842
506	ATP5F1B	9941.86	0.0614498	0.019136	3.21122	0.00132172	0.251842
828	CAPS	175.187	-0.171624	0.0534653	-3.21	0.00132734	0.251842
5213	PFKM	5871.54	0.0566501	0.0175679	3.22463	0.00126135	0.251842
5794	PTPRH	149.788	-0.249729	0.0780079	-3.20134	0.00136792	0.251842
7158	TP53BP1	6904.14	0.0447795	0.013979	3.20333	0.00135846	0.251842
7266	DNAJC7	2232.27	0.0540364	0.0167387	3.22823	0.00124559	0.251842
9551	ATP5MF	549.869	0.05724	0.0177737	3.2205	0.00127969	0.251842
27123	DKK2	48.4753	-0.285038	0.0882576	-3.22962	0.00123955	0.251842
29901	SAC3D1	84.7995	-0.101946	0.031873	-3.19849	0.00138149	0.251842
651430	FLJ38576	35.5802	0.12208	0.0380991	3.20427	0.00135406	0.251842
3399	ID3	250.293	-0.229124	0.0717459	-3.19355	0.00140533	0.253675
256364	EML3	497.417	-0.117214	0.0367721	-3.18759	0.00143466	0.256455
2271	FH	1374.36	0.0593004	0.01866	3.17795	0.0014832	0.256909
51294	PCDH12	284.816	-0.0762456	0.023976	-3.18007	0.00147237	0.256909
127435	PODN	86.3488	-0.196634	0.0619116	-3.17604	0.00149301	0.256909
4809	SNU13	2055.27	0.0536276	0.0169358	3.16653	0.00154269	0.260588
8877	SPHK1	44.8001	-0.300379	0.0947944	-3.16874	0.001531	0.260588
1028	CDKN1C	210.658	-0.255902	0.0809386	-3.16168	0.00156861	0.262557
1953	MEGF6	111.899	-0.153696	0.0487252	-3.15435	0.00160855	0.264527
80781	COL18A1	538.255	-0.163286	0.0519577	-3.14266	0.00167419	0.264527
90121	TSR2	2051.79	0.0557028	0.0176778	3.151	0.00162712	0.264527
115362	GBP5	40.3593	-0.334045	0.106157	-3.1467	0.00165127	0.264527
684959	SNORA25	68.4255	-0.154439	0.0491152	-3.14442	0.00166418	0.264527
100288637	NA	168.303	-0.411251	0.130909	-3.1415	0.00168084	0.264527
2313	FLI1	288.869	-0.123771	0.0394588	-3.13672	0.00170849	0.266582
5025	P2RX4	205.84	-0.0860079	0.0275081	-3.12664	0.00176816	0.269053
11123	RCAN3	280.178	-0.0830316	0.0265396	-3.1286	0.00175644	0.269053
387521	PEDS1	552.542	-0.0648654	0.0207149	-3.13133	0.00174016	0.269053
26057	ANKRD17	9535.35	0.0368491	0.0118036	3.12186	0.0017971	0.269979
27069	GHITM	7029.34	0.0629649	0.0201759	3.1208	0.00180358	0.269979
23166	STAB1	846.952	-0.255469	0.081952	-3.1173	0.00182514	0.270633
100129196	MATN1-AS1	38.3553	-0.290293	0.0931817	-3.11534	0.00183734	0.270633
6038	RNASE4	77.6972	-0.1399	0.04499	-3.10959	0.0018735	0.273017
6228	RPS23	5996.85	0.101189	0.0325811	3.10574	0.00189801	0.273017
84296	GINS4	60.9824	-0.138396	0.0445317	-3.1078	0.00188484	0.273017
79713	IGFLR1	36.8407	-0.228711	0.0737405	-3.10157	0.00192497	0.274749
1213	CLTC	24540.5	0.0536882	0.0173508	3.09429	0.00197287	0.27484
1340	COX6B1	2073.15	0.057539	0.0185961	3.09415	0.00197379	0.27484
6000	RGS7	2039.45	0.106524	0.0343776	3.09865	0.00194402	0.27484
79962	DNAJC22	91.4854	-0.227287	0.0734981	-3.09242	0.00198532	0.27484
1281	COL3A1	100.597	-0.240243	0.0782774	-3.06913	0.00214684	0.277784
1327	COX4I1	6134.57	0.0530264	0.017476	3.03424	0.00241144	0.277784
2196	FAT2	1448.4	0.307903	0.100429	3.06588	0.0021703	0.277784
2296	FOXC1	153.803	-0.119481	0.0394022	-3.03236	0.00242651	0.277784
2318	FLNC	537.567	-0.262142	0.0868865	-3.01707	0.00255233	0.277784
5602	MAPK10	7146.35	0.0586037	0.0194336	3.01559	0.00256481	0.277784
5743	PTGS2	138.82	-0.430352	0.141106	-3.04985	0.00228959	0.277784
6614	SIGLEC1	113.772	-0.260986	0.0847896	-3.07805	0.00208362	0.277784
6911	TBX6	21.2259	-0.226714	0.0751509	-3.01678	0.00255476	0.277784
7075	TIE1	388.344	-0.127589	0.0423033	-3.01605	0.00256091	0.277784
7547	ZIC3	74.1909	-0.121802	0.0399715	-3.04723	0.00230963	0.277784
8227	AKAP17A	1102.91	-0.0757669	0.0250969	-3.01897	0.00253633	0.277784
8667	EIF3H	2187.76	0.0562872	0.0184472	3.05126	0.00227883	0.277784
9507	ADAMTS4	1295.89	-0.269626	0.0892415	-3.02131	0.00251687	0.277784
10581	IFITM2	281.66	-0.256831	0.0843649	-3.04429	0.00233228	0.277784
10953	TOMM34	1674.58	0.114694	0.0373846	3.06794	0.00215541	0.277784
10974	ADIRF	342.068	-0.158408	0.0514884	-3.07659	0.00209384	0.277784
22921	MSRB2	769.134	0.0508775	0.0168092	3.02676	0.00247191	0.277784
23370	ARHGEF18	1016.94	-0.0641345	0.0210055	-3.05322	0.00226402	0.277784
25903	OLFML2B	60.4605	-0.283297	0.0927463	-3.05453	0.00225412	0.277784
54567	DLL4	208.106	-0.168634	0.0557711	-3.02369	0.00249716	0.277784
55367	PIDD1	200.472	-0.12749	0.0416402	-3.06171	0.00220076	0.277784
55964	SEPTIN3	6638.15	0.0918713	0.030442	3.01791	0.00254521	0.277784
64101	LRRC4	1203.59	0.0707328	0.0232728	3.03929	0.00237135	0.277784
64172	OSGEPL1	420.867	-0.0649129	0.0211727	-3.06588	0.00217028	0.277784
79812	MMRN2	400.719	-0.144807	0.0473805	-3.05626	0.00224117	0.277784
90649	ZNF486	153.001	-0.094111	0.0309532	-3.04043	0.0023624	0.277784
115019	SLC26A9	48.4221	-0.249368	0.0809804	-3.07936	0.00207443	0.277784
163227	ZNF100	493.559	-0.172328	0.0565697	-3.04629	0.00231686	0.277784
221092	HNRNPUL2	1435.54	0.0620452	0.0203795	3.04449	0.00233079	0.277784
286319	TUSC1	182.347	-0.0760235	0.0251199	-3.02643	0.00247463	0.277784
338094	FAM151A	39.7413	0.192544	0.0638071	3.01759	0.00254791	0.277784
340075	ARSI	30.6085	-0.25668	0.0837536	-3.0647	0.00217885	0.277784
401022	HAGLR	96.7481	-0.409173	0.133078	-3.07468	0.00210728	0.277784
100506144	TMEM35B	117.397	-0.0771657	0.0253391	-3.04532	0.0023243	0.277784
3673	ITGA2	745.15	-0.241502	0.0804489	-3.00193	0.00268276	0.286133
4855	NOTCH4	297.839	-0.10008	0.033346	-3.00127	0.00268852	0.286133
25801	GCA	927.932	-0.0976007	0.0325012	-3.00298	0.00267346	0.286133
9748	SLK	10473.6	0.0728458	0.024335	2.99346	0.00275837	0.288449
10848	PPP1R13L	31.8221	-0.232764	0.0777985	-2.99188	0.00277265	0.288449
11322	TMC6	599.606	-0.197507	0.065946	-2.99499	0.00274457	0.288449
220382	FAM181B	250.521	-0.16196	0.0541339	-2.99185	0.00277294	0.288449
155038	GIMAP8	285.58	-0.133321	0.044644	-2.98632	0.00282361	0.290438
101929595	CYP2U1-AS1	90.4478	-0.123578	0.0413667	-2.98737	0.00281389	0.290438
3231	HOXD1	23.5658	-0.437452	0.146658	-2.98279	0.00285633	0.290557
5646	PRSS3	114.077	0.188072	0.0630409	2.98333	0.00285129	0.290557
6453	ITSN1	5377.96	0.046567	0.0156364	2.97811	0.00290027	0.291802
6895	TARBP2	282.999	-0.056611	0.019004	-2.9789	0.00289282	0.291802
64754	SMYD3	883.761	0.0684051	0.0229908	2.97532	0.00292684	0.292875
1755	DMBT1	97.5068	-0.341979	0.115052	-2.97239	0.00295495	0.293788
84926	SPRYD3	5198.25	0.0882463	0.0297021	2.97105	0.00296788	0.293788
3363	HTR7	44.498	-0.196214	0.0661799	-2.96485	0.0030283	0.29658
134147	CMBL	626.408	0.0636413	0.0214653	2.96485	0.00302829	0.29658
377	ARF3	11658.3	0.0654146	0.0221116	2.95838	0.00309259	0.297538
1025	CDK9	996.925	-0.0443774	0.0150045	-2.9576	0.00310045	0.297538
9659	PDE4DIP	14355.1	0.0455208	0.0153923	2.95737	0.00310272	0.297538
346517	OR6V1	30.6189	-0.267537	0.0903838	-2.96001	0.0030763	0.297538
3308	HSPA4	4055.13	0.0418605	0.0141661	2.95498	0.00312685	0.298299
163	AP2B1	10001	0.0492258	0.0167983	2.93041	0.00338519	0.303646
948	CD36	34.8862	-0.270942	0.0932856	-2.90444	0.00367916	0.303646
1277	COL1A1	159.173	-0.218401	0.0757871	-2.88177	0.00395446	0.303646
1528	CYB5A	342.862	-0.0710546	0.0245828	-2.89042	0.00384731	0.303646
1785	DNM2	2108.21	-0.0792793	0.027411	-2.89224	0.00382508	0.303646
2027	ENO3	42.3209	-0.149231	0.0509592	-2.92844	0.00340671	0.303646
3069	HDLBP	10273.1	0.0302106	0.0104329	2.89572	0.00378295	0.303646
3921	RPSA	6685.36	0.0710242	0.0248664	2.85623	0.00428704	0.303646
4125	MAN2B1	380.072	-0.106852	0.0371781	-2.87405	0.00405247	0.303646
4133	MAP2	63360	0.0958447	0.0326298	2.93733	0.0033105	0.303646
4242	MFNG	68.5154	-0.167324	0.0575503	-2.90745	0.00364391	0.303646
7112	TMPO	1005.22	-0.0647109	0.0224127	-2.88724	0.00388632	0.303646
7276	TTR	28.3107	-0.716005	0.250329	-2.86025	0.00423306	0.303646
8228	PNPLA4	541.187	0.0738872	0.0253375	2.91612	0.00354417	0.303646
8453	CUL2	1760.77	0.0461198	0.0160146	2.87985	0.00397866	0.303646
8542	APOL1	159.425	-0.197913	0.0692243	-2.85901	0.00424961	0.303646
8578	SCARF1	152.595	-0.156112	0.0539229	-2.8951	0.00379034	0.303646
8632	DNAH17	514.827	-0.201995	0.0696622	-2.89964	0.00373597	0.303646
9352	TXNL1	1624.54	0.0393367	0.0135326	2.90681	0.00365141	0.303646
9961	MVP	890.432	-0.153967	0.0528986	-2.91061	0.00360728	0.303646
10142	AKAP9	11287.1	0.0485322	0.0169056	2.87078	0.00409459	0.303646
10268	RAMP3	92.3862	-0.255512	0.0871742	-2.93106	0.00337812	0.303646
10420	TESK2	322.939	-0.134714	0.0461051	-2.92189	0.00347919	0.303646
10920	COPS8	1877.85	0.0524265	0.0182509	2.87254	0.00407188	0.303646
11198	SUPT16H	3691.32	0.037246	0.0127823	2.91387	0.00356981	0.303646
22795	NID2	298.397	-0.0694924	0.0239377	-2.90306	0.0036954	0.303646
23035	PHLPP2	2362.87	0.0490595	0.0171372	2.86275	0.00419986	0.303646
23039	XPO7	3105.96	0.0411397	0.0142055	2.89604	0.00377908	0.303646
23085	ERC1	7997.18	0.058954	0.0202406	2.91266	0.0035836	0.303646
23129	PLXND1	830.175	-0.129661	0.0452376	-2.86623	0.00415397	0.303646
23253	ANKRD12	8311.07	0.0425524	0.0146699	2.90066	0.00372375	0.303646
23365	ARHGEF12	13944.2	0.04482	0.0152735	2.93449	0.00334093	0.303646
23637	RABGAP1	5256.32	0.0321774	0.0109255	2.94517	0.00322782	0.303646
25911	DPCD	461.404	0.0751374	0.0258153	2.91057	0.00360765	0.303646
26355	FAM162A	1249.88	0.0603069	0.0210511	2.86478	0.00417297	0.303646
29934	SNX12	1566	0.0464373	0.0159728	2.90727	0.00364599	0.303646
51606	ATP6V1H	4007.84	0.0769985	0.026599	2.89479	0.00379411	0.303646
51663	ZFR	7319.86	0.0340591	0.0118679	2.86986	0.00410656	0.303646
51665	ASB1	2849.64	0.0390513	0.0133376	2.92791	0.00341253	0.303646
51715	RAB23	696.851	-0.0716022	0.0249373	-2.87129	0.00408804	0.303646
51773	RSF1	5379.98	0.0372423	0.0126916	2.93441	0.00334188	0.303646
54149	C21orf91	1283.22	-0.213711	0.0739615	-2.88949	0.00385872	0.303646
56241	SUSD2	41.4102	-0.201923	0.0690489	-2.92435	0.00345175	0.303646
57502	NLGN4X	2196.57	0.0634232	0.0220606	2.87496	0.00404081	0.303646
64756	ATPAF1	2357.42	0.055025	0.0191775	2.86925	0.00411448	0.303646
80204	FBXO11	3509.78	0.047561	0.0163171	2.9148	0.00355911	0.303646
84504	NKX6-2	236.993	-0.24262	0.0830864	-2.9201	0.0034992	0.303646
85377	MICALL1	518.302	-0.107118	0.0374683	-2.8589	0.00425108	0.303646
134549	SHROOM1	376.147	-0.135796	0.0470533	-2.88601	0.00390154	0.303646
148327	CREB3L4	63.44	-0.115307	0.0400355	-2.88012	0.00397521	0.303646
158763	ARHGAP36	43.8792	0.192246	0.0670699	2.86636	0.00415227	0.303646
200916	RPL22L1	159.139	-0.114578	0.0399891	-2.86523	0.00416713	0.303646
252995	FNDC5	665.168	0.0937496	0.0321481	2.91618	0.00354351	0.303646
389856	USP27X	222.784	0.0842556	0.0288792	2.91752	0.00352828	0.303646
642938	INSYN2A	1170.2	0.0628159	0.0214842	2.92382	0.00345764	0.303646
729614	FLJ37453	168.431	-0.081602	0.0282859	-2.8849	0.0039154	0.303646
100507283	NA	84.8445	-0.111668	0.0379486	-2.94262	0.00325446	0.303646
101927755	RNFT1-DT	92.7686	-0.0976958	0.0341958	-2.85696	0.00427726	0.303646
101928766	LINC01979	28.4278	-0.232746	0.0796792	-2.92103	0.00348874	0.303646
2633	GBP1	416.819	-0.304946	0.106875	-2.85329	0.00432688	0.305236
4706	NDUFAB1	946.058	0.0627991	0.0220937	2.8424	0.00447756	0.311097
5551	PRF1	33.4661	-0.343295	0.120749	-2.84304	0.0044685	0.311097
5705	PSMC5	1753.71	0.0524228	0.0184303	2.84438	0.00444975	0.311097
56892	TCIM	124.319	-0.24625	0.086585	-2.84403	0.00445468	0.311097
254427	PROSER2	23.2791	-0.152937	0.0538681	-2.83909	0.00452419	0.313155
1512	CTSH	515.573	-0.178096	0.0628483	-2.83375	0.00460052	0.313469
2022	ENG	408.5	-0.135681	0.0478312	-2.83667	0.00455864	0.313469
3638	INSIG1	1195.79	-0.174	0.061416	-2.83313	0.00460945	0.313469
5250	SLC25A3	4435.04	0.0435498	0.0153626	2.83479	0.00458553	0.313469
83540	NUF2	25.1337	-0.147073	0.0519174	-2.83283	0.00461384	0.313469
277	AMY1B	95.4598	0.134943	0.0478912	2.8177	0.00483697	0.314152
1138	CHRNA5	41.7664	-0.249428	0.0885603	-2.81647	0.00485543	0.314152
4056	LTC4S	27.8925	-0.162952	0.0577328	-2.82252	0.00476485	0.314152
4296	MAP3K11	674.551	-0.11401	0.0404562	-2.81811	0.0048308	0.314152
4807	NHLH1	47.5327	0.123004	0.0437726	2.81006	0.00495321	0.314152
5725	PTBP1	654.492	-0.0739327	0.026268	-2.81455	0.00488451	0.314152
5920	PLAAT4	218.199	-0.225086	0.0801278	-2.80909	0.0049682	0.314152
6546	SLC8A1	13382.6	0.114718	0.040712	2.8178	0.00483536	0.314152
8672	EIF4G3	7178.95	0.0370115	0.0131619	2.81203	0.00492305	0.314152
24141	LAMP5	5814.15	0.144743	0.0511999	2.82702	0.00469833	0.314152
27296	TP53TG5	316.779	-0.127153	0.0452512	-2.80993	0.00495516	0.314152
54961	SSH3	184.85	-0.138036	0.0490785	-2.81256	0.00491484	0.314152
55502	HES6	141.045	-0.171833	0.0610748	-2.81348	0.00490084	0.314152
57165	GJC2	197.166	-0.205166	0.0728952	-2.81453	0.00488484	0.314152
79632	FAM184A	1701.42	0.0697576	0.0247005	2.82414	0.00474078	0.314152
80199	FUZ	374.215	-0.0722349	0.0256816	-2.81271	0.00491258	0.314152
90313	TP53I13	248.944	-0.0963215	0.0343138	-2.80708	0.00499927	0.314152
92259	MRPS36	445.972	0.0550102	0.0194331	2.83074	0.00464398	0.314152
284948	SH2D6	56.6568	-0.130662	0.0464045	-2.81571	0.00486694	0.314152
345462	ZNF879	243.98	-0.063966	0.022644	-2.82485	0.00473027	0.314152
100874131	ZBTB20-AS4	38.5496	-0.129435	0.0460895	-2.80833	0.00497995	0.314152
66002	CYP4F12	24.0168	-0.535437	0.19084	-2.80569	0.00502088	0.314437
1431	CS	3098.45	0.0375912	0.0134076	2.80373	0.00505147	0.31528
5082	PDCL	695.723	-0.0676336	0.0241773	-2.7974	0.0051515	0.317946
6576	SLC25A1	441.67	-0.081061	0.0289733	-2.79779	0.00514542	0.317946
9880	ZBTB39	371.769	-0.0532238	0.0190235	-2.79778	0.00514546	0.317946
57139	RGL3	87.2857	-0.150189	0.0537028	-2.79667	0.00516325	0.317946
4846	NOS3	140.605	-0.191189	0.0684287	-2.79398	0.00520635	0.31828
5698	PSMB9	89.8071	-0.169518	0.0607302	-2.79133	0.00524927	0.31828
6830	SUPT6H	4558.56	0.0332468	0.0119123	2.79097	0.00525512	0.31828
84498	FAM120B	2362.73	0.0333991	0.011961	2.79234	0.00523281	0.31828
124222	PAQR4	528.556	-0.153266	0.054889	-2.7923	0.00523348	0.31828
84129	ACAD11	90.9401	-0.117035	0.0419718	-2.78842	0.0052966	0.318696
132720	FAM241A	72.3598	-0.180406	0.0646854	-2.78898	0.00528745	0.318696
144233	BCDIN3D	82.9551	-0.0819359	0.0294047	-2.78649	0.00532817	0.319552
284	ANGPT1	93.7535	-0.281026	0.101013	-2.78208	0.00540122	0.319576
3426	CFI	112.009	-0.249243	0.0896495	-2.78019	0.00543272	0.319576
8853	ASAP2	3224.84	0.0722207	0.0259385	2.7843	0.00536427	0.319576
11076	TPPP	11191.8	-0.0763671	0.0274507	-2.78197	0.00540293	0.319576
79656	BEND5	187.907	0.0482171	0.0173407	2.78057	0.0054263	0.319576
100507392	SENCR	24.1854	-0.168127	0.0603911	-2.78398	0.0053697	0.319576
6295	SAG	74.3852	0.186121	0.0669895	2.77835	0.0054635	0.320363
10319	LAMC3	154.501	-0.158421	0.057056	-2.77659	0.00549324	0.320662
100507567	RAB11B-AS1	70.9802	-0.128863	0.0464205	-2.77599	0.00550343	0.320662
25814	ATXN10	3927.26	0.040667	0.0146745	2.77127	0.00558383	0.322422
84191	CIAO2A	436.106	-0.0610221	0.0220178	-2.77149	0.00558004	0.322422
90355	MACIR	1007.26	-0.0604223	0.0218042	-2.77113	0.00558617	0.322422
1284	COL4A2	471.335	-0.205961	0.0743653	-2.76958	0.00561286	0.32295
23522	KAT6B	3802.73	0.0617753	0.0223298	2.7665	0.00566624	0.325006
3248	HPGD	43.7028	-0.221754	0.0802389	-2.76367	0.00571548	0.326812
3419	IDH3A	3752.02	0.0475121	0.0172496	2.75438	0.00588037	0.328089
4053	LTBP2	380.769	-0.119779	0.0434518	-2.7566	0.00584055	0.328089
7297	TYK2	1002.05	-0.0570535	0.0206797	-2.75892	0.00579935	0.328089
10152	ABI2	13560.7	0.0597037	0.0216538	2.75719	0.00583002	0.328089
10655	DMRT2	53.9694	-0.264619	0.0960602	-2.75471	0.00587434	0.328089
114769	CARD16	20.9468	-0.20657	0.0748793	-2.75871	0.00580299	0.328089
100287932	TIMM23	936.599	0.0426761	0.0154772	2.75736	0.00582704	0.328089
18	ABAT	12143.5	0.0620843	0.0228157	2.72112	0.00650603	0.328204
103	ADAR	13004.1	0.0335405	0.0123019	2.72645	0.00640201	0.328204
1942	EFNA1	462.525	-0.145207	0.0531485	-2.7321	0.00629313	0.328204
3133	HLA-E	2856.31	-0.128761	0.047255	-2.72481	0.00643388	0.328204
3842	TNPO1	5589.81	-0.0428733	0.0157558	-2.72111	0.00650633	0.328204
3988	LIPA	2007.37	-0.151459	0.0552113	-2.74326	0.00608326	0.328204
4055	LTBR	171.377	-0.13864	0.0506595	-2.7367	0.00620594	0.328204
4522	MTHFD1	2792.3	0.0796333	0.029205	2.7267	0.00639717	0.328204
4537	MT-ND3	25616.2	0.160499	0.0585308	2.74213	0.00610426	0.328204
5217	PFN2	5703.66	0.0538233	0.0196245	2.74265	0.00609449	0.328204
5223	PGAM1	5615.11	0.0472181	0.0173263	2.72523	0.00642568	0.328204
6238	RRBP1	1426.9	-0.11302	0.0415049	-2.72305	0.0064682	0.328204
7058	THBS2	2128.22	-0.193198	0.0705646	-2.73789	0.00618357	0.328204
7189	TRAF6	1299.17	-0.0422665	0.0154223	-2.74061	0.00613255	0.328204
7468	NSD2	3596.87	0.0336138	0.0122383	2.74661	0.00602139	0.328204
9924	PAN2	1993.53	-0.0619221	0.022594	-2.74064	0.00613199	0.328204
9927	MFN2	5867.9	0.0435443	0.0159988	2.72172	0.00649433	0.328204
10437	IFI30	85.6561	-0.333059	0.121274	-2.74633	0.00602669	0.328204
10980	COPS6	1148.83	0.0486085	0.0177034	2.74572	0.00603782	0.328204
11035	RIPK3	22.5869	-0.183183	0.0670669	-2.73135	0.00630752	0.328204
23344	ESYT1	906.385	-0.071528	0.026281	-2.72166	0.00649557	0.328204
25816	TNFAIP8	35.6229	-0.217513	0.0797051	-2.72897	0.00635322	0.328204
26505	CNNM3	1082.7	-0.0444543	0.0161849	-2.74664	0.00602087	0.328204
26999	CYFIP2	15639.6	0.070476	0.0257336	2.73868	0.00616872	0.328204
51063	CALHM2	110.012	-0.0804083	0.0293972	-2.73523	0.00623366	0.328204
53358	SHC3	6710.57	0.112668	0.041359	2.72416	0.00644662	0.328204
56097	PCDHGC5	2572.18	0.105803	0.0388411	2.72401	0.00644954	0.328204
79068	FTO	6528.61	0.0528069	0.01922	2.7475	0.0060051	0.328204
83452	RAB33B	487.129	-0.0643875	0.0235747	-2.73121	0.00631027	0.328204
84240	ZCCHC9	307.738	-0.0473779	0.0172824	-2.74139	0.00611799	0.328204
84293	PRXL2A	4716.9	0.0682146	0.0249964	2.72898	0.00635305	0.328204
90161	HS6ST2	1313.68	0.13486	0.049122	2.74541	0.00604347	0.328204
125061	AFMID	531.375	-0.167894	0.0610646	-2.74946	0.00596939	0.328204
201725	C4orf46	125.336	-0.102772	0.0375921	-2.73387	0.00625944	0.328204
375337	TOPAZ1	27.1686	0.162184	0.059309	2.73456	0.00624646	0.328204
5900	RALGDS	4021.96	-0.0808242	0.0297203	-2.71949	0.00653824	0.328913
100859930	HEIH	321.019	-0.0550745	0.02027	-2.71704	0.00658678	0.330452
154141	MBOAT1	62.1417	-0.203686	0.0749962	-2.71596	0.00660848	0.330639
56245	C21orf62	95.7513	-0.194482	0.0716338	-2.71495	0.00662857	0.330746
1393	CRHBP	96.0972	-0.223926	0.0825263	-2.71339	0.00665977	0.331405
1593	CYP27A1	790.397	-0.127149	0.0469252	-2.7096	0.00673638	0.331834
115548	FCHO2	1156.09	-0.0416719	0.0153805	-2.7094	0.00674049	0.331834
219539	YPEL4	427.142	-0.091958	0.0339175	-2.71123	0.00670351	0.331834
11340	EXOSC8	287.59	-0.0571068	0.0210905	-2.70771	0.00677495	0.331951
85414	SLC45A3	431.776	-0.204452	0.0755127	-2.70751	0.00677892	0.331951
286826	LIN9	150.691	-0.0651217	0.0240646	-2.70612	0.00680739	0.332461
5649	RELN	4305.99	0.109765	0.0405815	2.7048	0.00683457	0.332616
51594	NBAS	6430.55	0.0495131	0.0183157	2.70332	0.00686504	0.332629
51279	C1RL	352.263	-0.108733	0.0402471	-2.70162	0.00690022	0.333457
9414	TJP2	2412.49	-0.155909	0.0577562	-2.69944	0.00694564	0.334773
8649	LAMTOR3	1523.23	0.052024	0.019283	2.69792	0.00697736	0.335424
3930	LBR	721.938	-0.0838758	0.0311249	-2.69482	0.00704276	0.336809
408	ARRB1	8785.98	0.0568515	0.0211688	2.68563	0.00723926	0.337441
509	ATP5F1C	2366.59	0.0496094	0.0184272	2.69218	0.00709864	0.337441
1293	COL6A3	102.787	-0.201366	0.0748992	-2.68849	0.00717756	0.337441
2013	EMP2	547.915	-0.104513	0.0388054	-2.69325	0.00707585	0.337441
2029	ENSA	4304.78	0.0419637	0.0156187	2.68676	0.00721483	0.337441
8361	H4C6	37.2617	-0.230623	0.0858531	-2.68624	0.00722601	0.337441
8612	PLPP2	418.022	-0.18716	0.0696548	-2.68696	0.0072105	0.337441
51538	ZCCHC17	1419.71	0.0434821	0.0161656	2.6898	0.00714952	0.337441
440446	LINC02073	57.6909	-0.306258	0.11398	-2.68695	0.00721071	0.337441
100287015	NA	68.5218	-0.0956537	0.0356168	-2.68563	0.00723922	0.337441
403	ARL3	1641.15	0.0493196	0.0183895	2.68194	0.00731956	0.338613
51400	PPME1	2365.92	0.0597833	0.0222875	2.68237	0.00731028	0.338613
54946	SLC41A3	1262.64	0.0462451	0.0172381	2.68272	0.00730257	0.338613
2213	FCGR2B	52.0555	-0.255163	0.0953933	-2.67485	0.00747627	0.338657
2619	GAS1	106.325	-0.113166	0.0422344	-2.67946	0.00737401	0.338657
7018	TF	15141.5	-0.226052	0.0846018	-2.67195	0.00754124	0.338657
29965	CDIP1	3044.39	0.0438181	0.0163918	2.67317	0.00751391	0.338657
54910	SEMA4C	1168	-0.104967	0.0391817	-2.67897	0.00738485	0.338657
57716	PRX	275.61	-0.136911	0.051172	-2.67551	0.00746154	0.338657
65124	SOWAHC	167.029	-0.113367	0.0423388	-2.67761	0.00741497	0.338657
94081	SFXN1	2378	0.0429804	0.0160851	2.67207	0.0075386	0.338657
132430	PABPC4L	26.2802	-0.139312	0.0520642	-2.67577	0.0074558	0.338657
101101773	LINC00609	119.643	-0.272536	0.101989	-2.67221	0.00753546	0.338657
3575	IL7R	23.8109	-0.338256	0.126729	-2.66912	0.00760499	0.339039
9563	H6PD	1404.62	-0.062626	0.0234587	-2.66963	0.00759351	0.339039
9867	PJA2	20444.7	0.0546555	0.0204728	2.66966	0.00759279	0.339039
24	ABCA4	36.4276	-0.158033	0.0593326	-2.66352	0.00773289	0.33908
717	C2	164.862	-0.155635	0.0588482	-2.64468	0.00817682	0.33908
976	ADGRE5	183.002	-0.143599	0.0541025	-2.6542	0.00794978	0.33908
3052	HCCS	357.354	0.0545773	0.020461	2.66738	0.00764446	0.33908
4539	MT-ND4L	9581.23	0.141711	0.0533677	2.65538	0.00792193	0.33908
5010	CLDN11	2563.99	-0.225229	0.0849443	-2.6515	0.00801359	0.33908
8343	H2BC7	112.467	-0.103211	0.0389735	-2.64825	0.00809108	0.33908
8945	BTRC	3810.07	0.0510719	0.0192638	2.65119	0.00802097	0.33908
9337	CNOT8	1075.34	-0.0537151	0.0202514	-2.65242	0.00799181	0.33908
9746	CLSTN3	5440.61	0.0869943	0.0327239	2.65843	0.00785047	0.33908
9793	CKAP5	7351.36	0.0284119	0.0107407	2.64526	0.00816273	0.33908
10810	WASF3	5443.42	0.0625793	0.0235691	2.65514	0.0079275	0.33908
11311	VPS45	1858.55	0.0351896	0.0132321	2.65941	0.00782779	0.33908
23632	CA14	281.641	-0.192108	0.0720654	-2.66575	0.0076817	0.33908
25960	ADGRA2	282.838	-0.088641	0.033421	-2.65225	0.00799564	0.33908
26000	TBC1D10B	873.3	-0.0569565	0.0215302	-2.64542	0.00815891	0.33908
55432	YOD1	963.115	-0.0669215	0.025281	-2.64711	0.00811834	0.33908
57062	DDX24	8872.16	0.0553792	0.0209314	2.64575	0.00815108	0.33908
64834	ELOVL1	983.182	-0.170814	0.0641022	-2.66471	0.00770538	0.33908
79660	PPP1R3B	275.592	-0.104418	0.0394052	-2.64985	0.00805281	0.33908
84153	RNASEH2C	392.871	-0.0560691	0.0211269	-2.65391	0.00795639	0.33908
84948	TIGD5	79.6463	-0.110812	0.0417978	-2.65115	0.00802183	0.33908
152485	ZNF827	1954.95	0.0542581	0.0204847	2.64872	0.0080797	0.33908
152877	NA	54.6732	-0.146212	0.0550702	-2.65501	0.00793052	0.33908
152877	FAM53A	54.6732	-0.146212	0.0550702	-2.65501	0.00793052	0.33908
219699	UNC5B	957.486	-0.170659	0.064529	-2.64469	0.00817658	0.33908
220416	LRRC63	135.685	-0.273343	0.102628	-2.66345	0.00773439	0.33908
255394	TCP11L2	740.311	-0.143048	0.0538466	-2.65658	0.00789375	0.33908
100287596	DDX11L9	20.7449	-0.233035	0.0878618	-2.65229	0.00799489	0.33908
100287596	DDX11L1	20.7449	-0.233035	0.0878618	-2.65229	0.00799489	0.33908
1378	CR1	139.449	-0.386085	0.146033	-2.64382	0.00819766	0.339181
31	ACACA	5807.74	0.0375366	0.0142159	2.64046	0.00827929	0.340363
3397	ID1	255.078	-0.187967	0.0711807	-2.64071	0.00827333	0.340363
56478	EIF4ENIF1	1331.19	0.0375014	0.0142031	2.64036	0.00828169	0.340363
1278	COL1A2	471.323	-0.141991	0.0538445	-2.63705	0.008363	0.340446
10284	SAP18	3076.46	0.0526516	0.0199654	2.63715	0.00836068	0.340446
51020	HDDC2	1019.55	0.0557439	0.0211276	2.63844	0.00832883	0.340446
151188	ARL6IP6	251.821	-0.0838564	0.0317974	-2.63721	0.008359	0.340446
153684	NA	86.4102	-0.0960506	0.0364377	-2.63602	0.00838838	0.340446
168537	GIMAP7	177.133	-0.119557	0.0453668	-2.63534	0.0084053	0.340446
196883	ADCY4	114.286	-0.130194	0.049409	-2.63502	0.00841316	0.340446
55861	DBNDD2	487.961	-0.204301	0.0775619	-2.63404	0.00843757	0.340685
55281	TMEM140	307.797	-0.105621	0.0401118	-2.63316	0.00845943	0.340821
1173	AP2M1	7139.13	0.0537355	0.0204428	2.62858	0.0085743	0.342289
4815	NINJ2	250.774	-0.166755	0.0634691	-2.62734	0.00860542	0.342289
51421	AMOTL2	1525.12	-0.157223	0.05981	-2.6287	0.00857112	0.342289
54863	TOR4A	33.0095	-0.180503	0.0687037	-2.62727	0.00860742	0.342289
56996	SLC12A9	459.139	-0.0929034	0.0353402	-2.62883	0.00856789	0.342289
84901	NFATC2IP	633.863	-0.0349885	0.0133111	-2.62852	0.00857571	0.342289
7757	ZNF208	786.473	0.183446	0.069943	2.62279	0.00872136	0.346073
929	CD14	244.077	-0.262425	0.100127	-2.62093	0.00876912	0.346199
3073	HEXA	1369.49	-0.0316204	0.0121266	-2.60751	0.00912022	0.346199
3490	IGFBP7	1468.58	-0.128995	0.0492378	-2.61983	0.00879742	0.346199
3755	KCNG1	52.8807	0.245638	0.0939125	2.6156	0.008907	0.346199
5328	PLAU	40.9539	-0.193247	0.0741645	-2.60565	0.0091699	0.346199
6423	SFRP2	83.101	-0.192091	0.0734658	-2.61471	0.00893038	0.346199
8237	USP11	7952.87	0.0722587	0.0275848	2.61952	0.00880549	0.346199
9329	GTF3C4	908.158	0.0410792	0.0156967	2.61706	0.00886909	0.346199
9516	LITAF	1081.1	-0.140899	0.0539039	-2.61389	0.00895191	0.346199
51260	PBDC1	229.698	0.0568998	0.0217331	2.61812	0.00884158	0.346199
51386	EIF3L	5038.46	0.0663113	0.0254373	2.60685	0.00913797	0.346199
54927	CHCHD3	1053.2	0.0299612	0.0114777	2.6104	0.00904375	0.346199
64744	SMAP2	3310.31	0.0683411	0.0260863	2.6198	0.00879801	0.346199
84833	ATP5MK	1357.66	0.0726664	0.027859	2.60837	0.00909757	0.346199
91947	ARRDC4	1137.83	-0.174516	0.0669152	-2.60801	0.0091069	0.346199
118442	GPR62	225.478	-0.160675	0.0616848	-2.60477	0.00919365	0.346199
132320	SCLT1	1657.77	0.0454758	0.0174178	2.61089	0.00903082	0.346199
139189	DGKK	214.311	0.50598	0.193408	2.61613	0.00889335	0.346199
158160	HSD17B7P2	145.983	-0.123866	0.0475418	-2.60542	0.00917629	0.346199
256227	STEAP1B	131.122	-0.167527	0.0641397	-2.61191	0.00900391	0.346199
338328	GPIHBP1	163.433	-0.219787	0.0843331	-2.60617	0.00915604	0.346199
400960	PCBP1-AS1	600.541	-0.0457047	0.0174968	-2.61218	0.00899668	0.346199
100289473	NA	134.022	0.118868	0.0456353	2.60473	0.00919461	0.346199
23345	SYNE1	44092.7	0.0545939	0.0209673	2.60376	0.00922065	0.346471
2796	GNRH1	216.691	-0.141885	0.0545964	-2.59879	0.00935532	0.346553
3655	ITGA6	1983.06	-0.09461	0.0363933	-2.59966	0.00933173	0.346553
3778	KCNMA1	7706.83	0.0726833	0.0279782	2.59785	0.00938081	0.346553
4826	NNAT	4407.1	0.166885	0.06415	2.60148	0.00928237	0.346553
8140	SLC7A5	1111.06	-0.124122	0.0477468	-2.5996	0.00933335	0.346553
57446	NDRG3	4059.63	0.0572298	0.0219911	2.60242	0.00925697	0.346553
64838	FNDC4	934.213	0.084792	0.0325914	2.60167	0.00927706	0.346553
80223	RAB11FIP1	192.105	-0.0724976	0.0279112	-2.59744	0.00939224	0.346553
84899	TMTC4	1248.93	-0.164374	0.0632518	-2.59873	0.00935699	0.346553
1196	CLK2	626.559	-0.0411626	0.0158677	-2.59412	0.00948343	0.346824
1265	CNN2	71.6255	-0.175959	0.067805	-2.59507	0.00945719	0.346824
1896	EDA	92.3219	-0.0962739	0.0371186	-2.59368	0.00949544	0.346824
9886	RHOBTB1	751.39	-0.120487	0.0464652	-2.59306	0.00951262	0.346824
10750	GRAP	70.7334	-0.11732	0.0452322	-2.59373	0.00949422	0.346824
284184	NDUFAF8	438.107	0.0708157	0.0272897	2.59495	0.00946033	0.346824
4725	NDUFS5	2338.98	0.05742	0.022158	2.59139	0.00955891	0.347336
27293	SMPDL3B	28.0366	0.220467	0.0850832	2.59119	0.00956439	0.347336
4057	LTF	139.716	-0.487761	0.188296	-2.59039	0.00958669	0.347461
5269	SERPINB6	1114.15	-0.069537	0.0268648	-2.58841	0.00964202	0.348096
101927043	EPCAM-DT	24.4511	-0.262711	0.101488	-2.58859	0.00963685	0.348096
4733	DRG1	985.525	0.0450353	0.017424	2.58467	0.00974723	0.348491
8857	FCGBP	1195.14	-0.382115	0.147817	-2.58506	0.00973631	0.348491
81553	CYRIA	4816.82	0.0646976	0.0250188	2.58596	0.00971077	0.348491
400761	LRRC8C-DT	76.8175	-0.124831	0.0482921	-2.58492	0.00974028	0.348491
553115	PEF1	1367.3	0.0431756	0.0167046	2.58466	0.00974761	0.348491
64761	PARP12	220.101	-0.0981404	0.0379837	-2.58375	0.00977332	0.348733
3098	HK1	4670.07	0.0533601	0.0206983	2.578	0.00993753	0.349662
3949	LDLR	334.287	-0.247969	0.096156	-2.57882	0.00991398	0.349662
3991	LIPE	488.274	-0.10303	0.0399775	-2.57721	0.0099602	0.349662
4036	LRP2	1745.89	-0.34901	0.135311	-2.57932	0.00989964	0.349662
6827	SUPT4H1	636.388	0.037735	0.0146379	2.5779	0.0099404	0.349662
7711	ZNF155	228.807	-0.0633917	0.0245656	-2.58051	0.00986551	0.349662
9627	SNCAIP	918.024	0.0942534	0.0365514	2.57866	0.00991853	0.349662
57687	VAT1L	8721.54	0.109228	0.0423347	2.58011	0.00987682	0.349662
3600	IL15	31.1729	-0.160315	0.0622393	-2.57579	0.0100011	0.34967
9377	COX5A	994.709	0.0474589	0.0184268	2.57554	0.0100085	0.34967
23089	PEG10	16071.8	0.116729	0.0453636	2.57319	0.0100766	0.35122
154091	SLC2A12	1000.71	0.0812575	0.0315846	2.5727	0.010091	0.35122
274	BIN1	4937.29	-0.0936739	0.0365135	-2.56546	0.0103039	0.351297
969	CD69	26.564	-0.346744	0.135004	-2.5684	0.0102169	0.351297
1839	HBEGF	344.898	-0.132684	0.051604	-2.5712	0.0101348	0.351297
5324	PLAG1	281.667	-0.0708485	0.0276918	-2.55847	0.0105135	0.351297
5720	PSME1	677.037	-0.0536359	0.0209145	-2.56453	0.0103314	0.351297
9045	RPL14	3695.38	0.0526902	0.0205664	2.56196	0.0104083	0.351297
9332	CD163	534.326	-0.373274	0.145662	-2.56261	0.010389	0.351297
23555	TSPAN15	701.236	-0.153419	0.0598221	-2.56458	0.0103301	0.351297
26118	WSB1	7504.7	-0.0753963	0.0294089	-2.56373	0.0103554	0.351297
57477	SHROOM4	1629.5	-0.141037	0.0550786	-2.56064	0.0104478	0.351297
64800	EFCAB6	660.404	0.0620646	0.0242545	2.55889	0.0105006	0.351297
65082	VPS33A	754.64	0.0398741	0.015529	2.56772	0.0102368	0.351297
80704	SLC19A3	181.382	-0.117536	0.0458441	-2.56382	0.0103528	0.351297
145270	PRIMA1	417.607	-0.112252	0.0437717	-2.56449	0.0103328	0.351297
154043	CNKSR3	532.355	-0.0896436	0.0348917	-2.56919	0.0101936	0.351297
388284	C16orf86	89.4005	-0.100809	0.0392001	-2.57166	0.0101213	0.351297
100288486	DDX11L9	29.4092	-0.13445	0.0525002	-2.56094	0.0104389	0.351297
100874064	PCDH9-AS2	348.737	-0.115903	0.045253	-2.56122	0.0104307	0.351297
101928062	PRANCR	158.909	-0.0870282	0.0339472	-2.56363	0.0103583	0.351297
101929524	NA	41.6171	-0.151719	0.059315	-2.55785	0.010532	0.351297
9372	ZFYVE9	3818.39	0.047889	0.0187368	2.55588	0.0105918	0.352016
157378	TMEM65	686.161	-0.0809174	0.0316591	-2.55589	0.0105915	0.352016
9576	SPAG6	26.3961	-0.234066	0.0916059	-2.55514	0.0106146	0.352137
460	ASTN1	6034.69	0.0663931	0.0259956	2.55402	0.0106488	0.352636
51138	COPS4	1215.95	0.0487165	0.0190805	2.5532	0.0106737	0.352827
2978	GUCA1A	175.868	0.134905	0.0529218	2.54915	0.0107986	0.354005
3300	DNAJB2	3228.98	-0.0866708	0.0339902	-2.54988	0.0107761	0.354005
4135	MAP6	2803.41	0.0497565	0.0195243	2.54843	0.0108207	0.354005
4245	MGAT1	898.46	-0.0600983	0.0235637	-2.55045	0.0107583	0.354005
11232	POLG2	179.435	-0.0641955	0.0251976	-2.54769	0.010844	0.354005
160728	SLC5A8	24.1851	0.365023	0.143126	2.55036	0.010761	0.354005
387787	LIPT2	55.1855	-0.109096	0.0428187	-2.54785	0.0108389	0.354005
2138	EYA1	3449.68	0.0975056	0.0383046	2.54553	0.0109111	0.354937
201255	LRRC45	162.45	-0.0816266	0.0320656	-2.54561	0.0109086	0.354937
7052	TGM2	1083.96	-0.235258	0.0924893	-2.54362	0.010971	0.356257
5239	PGM5	297.604	-0.0978258	0.0385393	-2.53834	0.0111379	0.356454
6470	SHMT1	268.641	-0.0939978	0.0370433	-2.53751	0.0111643	0.356454
7857	SCG2	12178.3	0.125302	0.0493059	2.54132	0.0110433	0.356454
22927	HABP4	5204.37	0.0663552	0.026117	2.54069	0.0110633	0.356454
54751	FBLIM1	50.0526	-0.233254	0.0919234	-2.53748	0.0111655	0.356454
57571	CARNS1	3363.04	-0.205894	0.0811466	-2.53731	0.0111706	0.356454
58513	EPS15L1	1087.53	0.0449424	0.0176761	2.54255	0.0110046	0.356454
64598	MOSPD3	92.2434	-0.0854118	0.0336016	-2.5419	0.0110252	0.356454
79724	ZNF768	520.213	-0.0608195	0.0239556	-2.53884	0.011122	0.356454
340371	NRBP2	1966.66	-0.0872383	0.0343813	-2.53738	0.0111686	0.356454
715	C1R	489.043	-0.207191	0.0819882	-2.52708	0.0115014	0.356843
793	CALB1	7615.03	0.143181	0.0566811	2.52608	0.0115343	0.356843
1992	SERPINB1	522.656	-0.155574	0.0615802	-2.52637	0.0115249	0.356843
4190	MDH1	9573.21	0.0754427	0.0297728	2.53394	0.0112787	0.356843
5108	PCM1	15401.4	0.0381131	0.0150497	2.53248	0.0113259	0.356843
6776	STAT5A	327.579	-0.102784	0.0406521	-2.52838	0.0114591	0.356843
7681	MKRN3	223.126	-0.117562	0.0464881	-2.52887	0.011443	0.356843
8673	VAMP8	49.1695	-0.183635	0.0725884	-2.52982	0.0114122	0.356843
10044	SH2D3C	114.831	-0.0986878	0.038988	-2.53123	0.0113662	0.356843
11315	PARK7	2567.26	0.0399056	0.0157642	2.53141	0.0113605	0.356843
29956	CERS2	2012.22	-0.109016	0.043185	-2.52439	0.0115898	0.356843
55810	FOXJ2	649.869	0.0511832	0.0202082	2.53279	0.0113157	0.356843
57211	ADGRG6	134.584	-0.154313	0.0610287	-2.52854	0.0114539	0.356843
83658	DYNLRB1	1952.81	0.0401691	0.0158608	2.5326	0.011322	0.356843
93343	MVB12A	138.526	-0.0714437	0.0282922	-2.52521	0.0115628	0.356843
112942	CFAP36	1928.12	0.0507206	0.0200226	2.53317	0.0113037	0.356843
283106	CSNK2A3	401.851	0.0382694	0.0151469	2.52656	0.0115187	0.356843
374877	TEX45	23.0544	-0.148587	0.0586054	-2.53539	0.0112323	0.356843
100287082	GACAT2	22.421	-0.160937	0.063576	-2.53141	0.0113606	0.356843
991	CDC20	30.842	-0.171098	0.0678367	-2.52221	0.0116619	0.357657
3728	JUP	312.232	-0.133009	0.0527553	-2.52124	0.0116941	0.357657
4714	NDUFB8	2588.27	0.0455558	0.0180938	2.51776	0.0118105	0.357657
6468	FBXW4	1428.98	0.0433309	0.0171903	2.52065	0.0117137	0.357657
8717	TRADD	70.4465	-0.118917	0.0472311	-2.51778	0.0118098	0.357657
11037	STON1	78.5915	-0.175227	0.0695382	-2.51987	0.0117398	0.357657
23200	ATP11B	1754.23	-0.0525624	0.0208716	-2.51836	0.0117901	0.357657
408263	FNDC9	381.793	0.162798	0.0646481	2.51822	0.011795	0.357657
643699	GOLGA8N	701.713	-0.0906962	0.0360042	-2.51904	0.0117675	0.357657
27336	HTATSF1	2959.45	0.0393262	0.0156244	2.51697	0.011837	0.357869
57419	SLC24A3	1159.75	0.07936	0.0315403	2.51615	0.0118645	0.358112
8464	SUPT3H	850.291	0.0638086	0.0253676	2.51536	0.011891	0.358278
57406	ABHD6	870.13	-0.0860451	0.0342185	-2.51458	0.0119174	0.358278
148252	DIRAS1	1331.47	0.0752177	0.0299165	2.51426	0.0119283	0.358278
79633	FAT4	1355.53	-0.115363	0.0459104	-2.51278	0.0119785	0.358638
80833	APOL3	245.757	-0.115218	0.0458531	-2.51275	0.0119793	0.358638
8809	IL18R1	71.8599	-0.330433	0.131741	-2.5082	0.012135	0.362709
516	ATP5MC1	1017.13	0.0597734	0.0239079	2.50015	0.0124139	0.362916
539	ATP5PO	2114.06	0.0529685	0.0211907	2.49961	0.0124328	0.362916
546	ATRX	9261.73	0.0340602	0.0135843	2.50733	0.0121649	0.362916
706	TSPO	110.713	-0.152226	0.0609296	-2.4984	0.0124757	0.362916
1347	COX7A2	2173.48	0.0687348	0.027466	2.50254	0.0123305	0.362916
1643	DDB2	209.747	-0.0994463	0.0397572	-2.50134	0.0123725	0.362916
2281	FKBP1B	792.454	0.0802231	0.0321562	2.49479	0.012603	0.362916
2321	FLT1	3657.25	-0.135515	0.0542359	-2.49862	0.0124677	0.362916
3983	ABLIM1	8395.37	0.074543	0.0297776	2.50332	0.0123034	0.362916
3993	LLGL2	87.9999	-0.184092	0.0737049	-2.49768	0.0125007	0.362916
4808	NHLH2	37.4222	-0.198865	0.0794924	-2.50168	0.0123606	0.362916
6652	SORD	347.378	-0.070743	0.0283422	-2.49603	0.0125591	0.362916
6926	TBX3	143.323	-0.109333	0.0436375	-2.50547	0.0122288	0.362916
7275	TUB	2970.87	0.0531884	0.0212599	2.50182	0.0123558	0.362916
10294	DNAJA2	3392.18	0.0465992	0.0186847	2.49398	0.0126319	0.362916
11135	CDC42EP1	609.705	-0.175839	0.0703014	-2.50121	0.0123769	0.362916
79722	ANKRD55	88.6066	0.147322	0.0587726	2.50665	0.0121883	0.362916
84656	GLYR1	2957.31	0.0255146	0.0102217	2.49611	0.0125563	0.362916
114815	SORCS1	3399.64	0.0876648	0.0351381	2.49487	0.0126004	0.362916
161823	ADAL	562.198	0.0475191	0.0189842	2.50309	0.0123115	0.362916
285671	RNF180	1931.63	0.0442781	0.0177219	2.4985	0.0124721	0.362916
388963	C2orf81	90.4018	-0.0725619	0.0290614	-2.49685	0.0125303	0.362916
100996492	CTXND1	805.847	0.106835	0.0427982	2.49625	0.0125514	0.362916
101060684	NBPF26	1967.72	0.0951231	0.0380711	2.49856	0.0124698	0.362916
102723775	LINC01315	29.5173	-0.123547	0.0495398	-2.4939	0.0126347	0.362916
4677	NARS1	5286.39	0.0381395	0.0153175	2.48994	0.0127765	0.363027
6472	SHMT2	367.221	-0.0816088	0.0327631	-2.49088	0.0127428	0.363027
8339	H2BC8	295.878	-0.106929	0.0429336	-2.49058	0.0127535	0.363027
9167	COX7A2L	2283.71	0.0667381	0.0268022	2.49002	0.0127736	0.363027
9324	HMGN3	1366.05	-0.03974	0.0159495	-2.49162	0.0127163	0.363027
10632	ATP5MG	2053.52	0.0512645	0.0205674	2.49252	0.0126841	0.363027
57179	KIAA1191	2435.51	0.0356076	0.0142956	2.49081	0.0127453	0.363027
113177	IZUMO4	165.664	-0.0852751	0.0342803	-2.48758	0.0128615	0.364317
132204	SYNPR	8403.3	0.141294	0.0567882	2.48809	0.0128432	0.364317
79142	PHF23	725.734	0.0451282	0.0181577	2.48534	0.0129428	0.366055
2242	FES	226.938	-0.124961	0.0503292	-2.48288	0.0130324	0.366985
4541	MT-ND6	3447.52	0.128261	0.0516532	2.48311	0.013024	0.366985
9562	MINPP1	319.618	-0.0631384	0.0254467	-2.4812	0.0130939	0.366985
26206	SPAG8	179.818	-0.0684128	0.0275806	-2.48047	0.013121	0.366985
83986	FAM234A	546.363	-0.0672989	0.0271389	-2.4798	0.0131458	0.366985
93183	PIGM	323.539	-0.0745007	0.030017	-2.48195	0.0130666	0.366985
150350	ENTHD1	44.3631	0.298319	0.120276	2.48028	0.0131279	0.366985
442319	ZNF727	503.877	0.139426	0.0561584	2.48273	0.0130379	0.366985
7752	ZNF200	294.584	-0.044433	0.0179407	-2.47666	0.013262	0.367187
23308	ICOSLG	545.758	-0.175795	0.0709651	-2.4772	0.0132416	0.367187
55038	CDCA4	57.9272	-0.0847339	0.0341925	-2.47814	0.0132068	0.367187
57504	MTA3	3140.84	0.053454	0.0215824	2.47674	0.0132589	0.367187
57613	FAM234B	2758.39	0.0582812	0.0235169	2.47827	0.013202	0.367187
203197	TMEM268	1512.27	0.0574978	0.0232235	2.47585	0.0132919	0.367464
11153	FICD	357.854	-0.064917	0.0262348	-2.47446	0.0133436	0.36834
666	BOK	1211.58	-0.157149	0.0635299	-2.47363	0.0133749	0.368362
22954	TRIM32	741.195	0.039235	0.015863	2.47337	0.0133844	0.368362
3909	LAMA3	336.371	-0.1064	0.043033	-2.47251	0.0134167	0.3687
410	ARSA	535.254	-0.0635764	0.0257314	-2.47077	0.0134822	0.36974
3306	HSPA2	3340.59	-0.180493	0.073077	-2.46991	0.0135148	0.36974
65005	MRPL9	468.469	0.0452565	0.0183201	2.47031	0.0134994	0.36974
493869	GPX8	30.1306	-0.183533	0.074324	-2.46936	0.0135354	0.369753
400360	C15orf54	45.379	0.139811	0.0566641	2.46736	0.0136113	0.371148
58190	CTDSP1	736.311	-0.0786324	0.031888	-2.46589	0.0136674	0.371156
84752	B3GNT9	80.7895	-0.130352	0.0528534	-2.46628	0.0136523	0.371156
633	BGN	346.439	-0.131113	0.0533097	-2.45945	0.0139151	0.371811
4925	NUCB2	1832.47	0.0589759	0.0239535	2.4621	0.0138127	0.371811
5026	P2RX5	145.976	0.0937358	0.0380937	2.46066	0.0138681	0.371811
6050	RNH1	1545.69	-0.0849821	0.0345517	-2.45957	0.0139105	0.371811
6775	STAT4	344.791	0.149266	0.0606448	2.46132	0.0138427	0.371811
10197	PSME3	1352.45	0.035701	0.0145186	2.45898	0.0139331	0.371811
10476	ATP5PD	2198.79	0.0545984	0.0222226	2.45689	0.0140146	0.371811
23460	ABCA6	655.425	-0.161528	0.0657084	-2.45825	0.0139614	0.371811
25870	SUMF2	1047.09	-0.0382853	0.015544	-2.46304	0.0137766	0.371811
51621	KLF13	3349.46	-0.0623564	0.0253772	-2.45718	0.0140032	0.371811
55870	ASH1L	14572.2	0.035055	0.014253	2.45948	0.0139139	0.371811
92799	SHKBP1	173.548	-0.10305	0.0419101	-2.45883	0.0139391	0.371811
101927134	LINC01470	75.4855	-0.313319	0.127518	-2.45705	0.0140084	0.371811
102723996	NA	566.551	-0.171238	0.0695339	-2.46266	0.0137912	0.371811
140767	NRSN1	1876.74	0.0955547	0.0389074	2.45595	0.0140511	0.372243
27173	SLC39A1	608.376	-0.0910881	0.0371063	-2.45479	0.0140968	0.372381
79781	IQCA1	1746.87	0.095553	0.0389213	2.45503	0.0140874	0.372381
1490	CCN2	276.937	-0.196964	0.0803774	-2.4505	0.014266	0.373595
1871	E2F3	928.346	0.0759371	0.0310613	2.44475	0.0144954	0.373595
2273	FHL1	3396.89	0.0693165	0.0283627	2.44393	0.0145282	0.373595
3798	KIF5A	20809.7	0.0707376	0.0289373	2.44451	0.014505	0.373595
4099	MAG	3848.46	-0.19377	0.0791297	-2.44877	0.0143346	0.373595
8985	PLOD3	443.543	-0.121511	0.0496127	-2.4492	0.0143175	0.373595
9267	CYTH1	2928.5	-0.0579268	0.0236466	-2.44969	0.014298	0.373595
10159	ATP6AP2	3885.52	0.0422133	0.0172398	2.4486	0.0143414	0.373595
10787	NCKAP1	13880	0.0586132	0.0239402	2.44831	0.0143528	0.373595
11186	RASSF1	259.889	-0.0657402	0.026881	-2.4456	0.0144612	0.373595
23224	SYNE2	2928.61	-0.0521869	0.0213151	-2.44835	0.014351	0.373595
25830	SULT4A1	2049.89	0.0773505	0.0316344	2.44514	0.0144797	0.373595
29957	SLC25A24	339.207	-0.0590489	0.0241415	-2.44595	0.014447	0.373595
51478	HSD17B7	189.866	-0.105888	0.0431993	-2.45115	0.0142402	0.373595
54443	ANLN	4110.79	-0.240308	0.0980747	-2.45025	0.0142757	0.373595
57703	CWC22	993.028	0.0318905	0.0130367	2.4462	0.0144369	0.373595
94015	TTYH2	2740.27	-0.15068	0.0616028	-2.44599	0.0144454	0.373595
135924	OR9A2	88.789	-0.205314	0.0837426	-2.45173	0.014217	0.373595
340542	BEX5	833.814	0.0919205	0.0376267	2.44296	0.0145673	0.374078
10657	KHDRBS1	2632.51	0.0351184	0.0143993	2.4389	0.014732	0.374131
11046	SLC35D2	470.836	-0.143843	0.0589242	-2.44116	0.0146402	0.374131
11046	NA	470.836	-0.143843	0.0589242	-2.44116	0.0146402	0.374131
55686	MREG	192.055	0.0954765	0.0391427	2.43919	0.0147202	0.374131
55885	LMO3	11452	0.0705774	0.0289275	2.4398	0.0146955	0.374131
56997	COQ8A	986.198	-0.0441883	0.0181091	-2.44011	0.0146827	0.374131
58486	ZBED5	1360.05	-0.0430748	0.0176546	-2.43986	0.014693	0.374131
441212	RP9P	400.198	0.0540337	0.0221525	2.43918	0.0147208	0.374131
100033453	SNORD115-15	23.5447	0.120226	0.0492709	2.44009	0.0146834	0.374131
4536	MT-ND2	25042.1	0.134989	0.0554241	2.43556	0.0148686	0.375204
160518	DENND5B	5539.98	0.0507813	0.0208515	2.43538	0.0148761	0.375204
255488	RNF144B	463.031	-0.122426	0.0502439	-2.43663	0.014825	0.375204
100130449	NA	59.8032	0.142372	0.0584381	2.43629	0.0148386	0.375204
101928514	LINC02080	23.1753	0.241695	0.0992071	2.43626	0.0148398	0.375204
1737	DLAT	1371.6	0.0434824	0.0178684	2.43347	0.0149547	0.37667
8505	PARG	2172.54	0.0398467	0.0163812	2.43247	0.0149963	0.376878
10095	ARPC1B	209.831	-0.133223	0.054773	-2.43229	0.0150039	0.376878
10927	SPIN1	6117.77	0.0404487	0.0166333	2.43179	0.0150246	0.376884
1741	DLG3	2947.03	0.0729705	0.030054	2.42798	0.0151831	0.377818
4914	NTRK1	140.096	-0.151354	0.0623266	-2.4284	0.0151657	0.377818
23270	TSPYL4	6621.48	0.0619831	0.0255291	2.42794	0.015185	0.377818
81789	TIGD6	198.066	-0.0505122	0.0207918	-2.42943	0.0151228	0.377818
119392	SFR1	184.626	-0.113352	0.0466746	-2.42855	0.0151594	0.377818
100287102	DDX11L1	51.9764	-0.118144	0.0486548	-2.42821	0.0151734	0.377818
6386	SDCBP	5691.42	0.0534903	0.0220486	2.42601	0.0152657	0.379283
326625	MMAB	550.589	-0.0572555	0.0236051	-2.42555	0.015285	0.379283
287	ANK2	39377.3	0.0494484	0.020411	2.42264	0.0154083	0.381404
649	BMP1	326.209	-0.0616176	0.0255085	-2.41557	0.0157108	0.381404
2615	LRRC32	290.424	-0.170062	0.0702915	-2.41938	0.0155469	0.381404
4540	MT-ND5	26166.3	0.113971	0.0471678	2.41629	0.0156797	0.381404
5110	PCMT1	3716.45	0.0669974	0.0278155	2.40864	0.0160122	0.381404
6195	RPS6KA1	388.648	-0.135054	0.0559722	-2.41289	0.0158267	0.381404
6424	SFRP4	69.4818	-0.17894	0.0741123	-2.41444	0.0157595	0.381404
6730	SRP68	1399.62	0.0435689	0.0180993	2.40721	0.0160748	0.381404
7789	ZXDA	672.123	-0.0378633	0.0157245	-2.40792	0.0160436	0.381404
10048	RANBP9	2093.3	0.0390537	0.0161803	2.41365	0.0157934	0.381404
10205	MPZL2	64.7181	-0.291434	0.120788	-2.41278	0.0158315	0.381404
10544	PROCR	46.2228	-0.138296	0.0572581	-2.41532	0.0157216	0.381404
11215	AKAP11	22724.9	0.0623515	0.0257852	2.41811	0.0156013	0.381404
11309	SLCO2B1	1975.07	-0.0943539	0.0391384	-2.41077	0.0159187	0.381404
23530	NNT	3457.02	0.0311831	0.0129523	2.40754	0.0160605	0.381404
23677	SH3BP4	798.258	-0.10839	0.0450143	-2.4079	0.0160446	0.381404
30850	CDR2L	383.613	-0.129063	0.0535002	-2.41238	0.0158489	0.381404
53947	A4GALT	51.4422	-0.191085	0.078969	-2.41974	0.0155315	0.381404
54856	GON4L	3193.31	0.0233604	0.00965283	2.42006	0.0155179	0.381404
56955	MEPE	26.6404	-0.387745	0.160496	-2.41592	0.0156953	0.381404
56995	TULP4	15455.9	0.0425844	0.0176145	2.41758	0.0156243	0.381404
57175	CORO1B	460.146	-0.0851886	0.0353801	-2.40781	0.0160485	0.381404
57529	RTL9	116.582	0.106017	0.043902	2.41486	0.015741	0.381404
57828	CATSPERG	162.074	-0.0902651	0.037415	-2.41254	0.015842	0.381404
65267	WNK3	1615.1	0.0391947	0.0161984	2.41966	0.015535	0.381404
79695	GALNT12	63.3922	-0.138662	0.0573458	-2.41801	0.0156059	0.381404
81844	TRIM56	298.566	-0.101177	0.0417982	-2.42062	0.0154942	0.381404
83851	SYT16	3890.71	0.0974156	0.0404594	2.40774	0.0160517	0.381404
84696	ABHD1	83.8808	-0.0685275	0.0283957	-2.41331	0.0158084	0.381404
91661	ZNF765	361.173	-0.0570138	0.0236615	-2.40956	0.0159718	0.381404
123624	AGBL1	140.211	0.242102	0.0999645	2.42188	0.0154403	0.381404
284998	LINC01114	214.342	0.0803558	0.0333812	2.40722	0.0160746	0.381404
353345	GPR141	40.3655	-0.212899	0.0883247	-2.41041	0.0159345	0.381404
4702	NDUFA8	1157.89	0.0555105	0.0230668	2.40651	0.0161056	0.381642
8519	IFITM1	708.545	-0.146272	0.0608079	-2.40548	0.0161511	0.382194
22821	RASA3	744.006	-0.108378	0.0450667	-2.40485	0.0161793	0.382194
150356	CHADL	320.709	-0.143398	0.0596354	-2.40458	0.0161912	0.382194
1103	CHAT	185.217	-0.146177	0.0608174	-2.40354	0.0162373	0.382302
1306	COL15A1	128.579	-0.143776	0.0598102	-2.40386	0.0162229	0.382302
6009	RHEB	1792.65	0.053102	0.0221005	2.40275	0.0162724	0.382412
25992	SNED1	394.38	-0.0858918	0.0358196	-2.3979	0.0164895	0.382412
58475	MS4A7	158.367	-0.228361	0.0952257	-2.3981	0.0164802	0.382412
65010	SLC26A6	182.036	-0.0670346	0.0279192	-2.40102	0.0163496	0.382412
84247	RTL6	2143.03	0.0365489	0.015233	2.39933	0.0164251	0.382412
96764	TGS1	859.678	0.0305402	0.0127221	2.40056	0.0163701	0.382412
339789	LINC00299	209.711	0.12474	0.0520214	2.39786	0.0164912	0.382412
342892	ZNF850	204.191	-0.0524617	0.0218455	-2.40149	0.0163285	0.382412
100506022	LINC02606	68.4871	-0.129065	0.0537682	-2.40039	0.0163775	0.382412
126661	CCDC163	114.332	-0.21933	0.0914878	-2.39737	0.0165133	0.382445
7334	UBE2N	2004.03	0.0460674	0.0192213	2.39668	0.0165445	0.382684
27122	DKK3	28274.6	0.0723518	0.0302033	2.3955	0.0165978	0.383437
11018	TMED1	201.372	-0.0724494	0.0302587	-2.39433	0.0166508	0.383544
116173	CMTM5	550.729	-0.173989	0.0726566	-2.39467	0.0166353	0.383544
284114	TMEM102	21.3712	-0.190134	0.0794205	-2.39402	0.0166649	0.383544
132299	OCIAD2	300.791	0.0857444	0.0358235	2.39352	0.0166874	0.383582
10004	NAALADL1	21.1383	-0.130461	0.0545561	-2.39132	0.016788	0.384455
84188	FAR1	3832.26	-0.0697248	0.0291575	-2.39132	0.0167879	0.384455
154442	BVES-AS1	25.3265	-0.206097	0.0861709	-2.39173	0.0167693	0.384455
90864	SPSB3	557.455	-0.0649183	0.0271559	-2.39058	0.0168219	0.384751
1264	CNN1	30.4161	-0.281205	0.117684	-2.3895	0.0168714	0.385406
5315	PKM	20970.9	0.0411368	0.0172305	2.38745	0.0169658	0.385675
23426	GRIP1	977.132	0.0840776	0.0352303	2.38652	0.0170089	0.385675
64221	ROBO3	219.734	-0.101051	0.0423364	-2.38685	0.0169935	0.385675
79993	ELOVL7	1071.54	-0.109483	0.0458423	-2.38826	0.0169282	0.385675
200539	ANKRD23	310.32	-0.056149	0.0235238	-2.3869	0.0169909	0.385675
4698	NDUFA5	4106.6	0.054483	0.0228365	2.38578	0.0170428	0.385969
5829	PXN	468.895	-0.110684	0.0464283	-2.38399	0.0171262	0.386572
26523	AGO1	2756.79	0.033258	0.0139507	2.38397	0.0171269	0.386572
60490	PPCDC	134.849	-0.0650169	0.0272757	-2.38369	0.0171398	0.386572
161198	CLEC14A	210.075	-0.0963843	0.0404398	-2.3834	0.0171534	0.386572
1520	CTSS	317.325	-0.170344	0.0715073	-2.3822	0.0172096	0.386891
3303	HSPA1A	5040.98	-0.281527	0.118165	-2.38249	0.0171961	0.386891
340543	TCEAL5	838.333	0.0677546	0.028456	2.38103	0.0172643	0.387646
56776	FMN2	2964.28	0.0388592	0.0163255	2.38027	0.0172999	0.387973
9874	TLK1	3034.59	0.0451781	0.0189968	2.37819	0.0173977	0.389219
85441	HELZ2	160.352	-0.190949	0.0802916	-2.37819	0.0173977	0.389219
268	AMH	37.161	-0.173785	0.0732474	-2.37258	0.0176644	0.389415
716	C1S	709.471	-0.144191	0.0607007	-2.37544	0.017528	0.389415
4085	MAD2L1	163.383	0.104833	0.0441917	2.37222	0.0176815	0.389415
4340	MOG	2524.18	-0.205054	0.0864039	-2.37321	0.0176344	0.389415
5420	PODXL	2450.02	-0.0791525	0.0333178	-2.37568	0.0175167	0.389415
9328	GTF3C5	992.623	-0.0351566	0.0147964	-2.37603	0.0175001	0.389415
26156	RSL1D1	2156.63	0.0373375	0.0157117	2.37642	0.0174816	0.389415
51619	UBE2D4	615.194	0.0400274	0.0168448	2.37625	0.0174898	0.389415
57508	INTS2	1262.92	-0.0344955	0.0145311	-2.3739	0.0176012	0.389415
79096	C11orf49	1556.67	0.0421745	0.0177772	2.37239	0.0176735	0.389415
445582	POTEE	25.9958	0.161958	0.0682629	2.37255	0.0176655	0.389415
951	CD37	71.7624	-0.159694	0.0673396	-2.37148	0.0177172	0.389417
2769	GNA15	30.1891	-0.216674	0.0915346	-2.36713	0.0179265	0.389417
3996	LLGL1	1754.99	-0.114723	0.0484241	-2.36912	0.0178302	0.389417
8153	RND2	1455.83	0.123079	0.0520468	2.36477	0.0180411	0.389417
9476	NAPSA	52.8769	-0.0940618	0.039759	-2.3658	0.0179912	0.389417
10663	CXCR6	55.8049	-0.125781	0.0531618	-2.366	0.0179813	0.389417
25777	SUN2	5178.64	-0.119127	0.050366	-2.36522	0.0180194	0.389417
29088	MRPL15	744.954	0.0415452	0.0175329	2.36956	0.0178094	0.389417
50615	IL21R	37.5857	-0.247417	0.104564	-2.36619	0.0179723	0.389417
54925	ZSCAN32	515.534	-0.0425036	0.0179328	-2.37016	0.0177802	0.389417
54940	OCIAD1	4280.3	0.0381803	0.0161364	2.3661	0.0179764	0.389417
64321	SOX17	28.6484	-0.150432	0.0635222	-2.36818	0.0178757	0.389417
79644	SRD5A3	522.758	-0.0924801	0.0391049	-2.36492	0.0180338	0.389417
79862	ZNF669	152.228	-0.0781594	0.0329661	-2.3709	0.0177449	0.389417
157753	TMEM74	104.716	-0.127204	0.0537243	-2.36772	0.0178983	0.389417
205428	DIPK2A	948.04	-0.114719	0.0484099	-2.36975	0.0178001	0.389417
388555	IGFL3	41.7526	-0.124051	0.0523478	-2.36975	0.0178002	0.389417
5175	PECAM1	1212.09	-0.149197	0.0631114	-2.36403	0.0180773	0.389742
5304	PIP	22.9317	-0.241368	0.102324	-2.35885	0.0183317	0.390652
7841	MOGS	598.969	-0.0438495	0.0185834	-2.35961	0.018294	0.390652
8846	ALKBH1	272.727	-0.0468614	0.0198519	-2.36055	0.0182476	0.390652
9601	PDIA4	968.904	-0.0817096	0.0346258	-2.35979	0.0182854	0.390652
29775	CARD10	58.7637	-0.126604	0.0536466	-2.35996	0.0182768	0.390652
56288	PARD3	2855.22	0.0644659	0.0273252	2.35921	0.0183139	0.390652
64785	GINS3	309.103	0.086471	0.0366153	2.36161	0.0181959	0.390652
166336	PRICKLE2	2352.47	0.0502759	0.0212902	2.36146	0.0182032	0.390652
391192	OR2L3	24.7058	-0.233676	0.0989966	-2.36044	0.018253	0.390652
654790	PCP4L1	3924.19	0.101668	0.0430832	2.3598	0.0182849	0.390652
140689	CBLN4	154.802	0.280659	0.119005	2.35838	0.0183548	0.390693
55854	ZC3H15	2160.39	0.0415119	0.0176067	2.35773	0.018387	0.390926
4069	LYZ	94.6317	-0.267525	0.113513	-2.35677	0.0184348	0.39144
6601	SMARCC2	7761.17	0.0446795	0.018961	2.35639	0.0184537	0.39144
4286	MITF	644.585	-0.0654547	0.0278003	-2.35446	0.0185498	0.392642
5954	RCN1	2791.22	0.079832	0.0339077	2.35439	0.018553	0.392642
7381	UQCRB	4812.23	0.0526585	0.022377	2.35325	0.0186103	0.393316
10906	TRAFD1	710.583	-0.0616923	0.0262325	-2.35175	0.0186855	0.393316
54538	ROBO4	202.78	-0.110524	0.046987	-2.35222	0.0186617	0.393316
200316	APOBEC3F	40.0207	-0.143896	0.0611902	-2.35162	0.0186917	0.393316
100873932	DPYD-AS1	22.8201	-0.164853	0.0700958	-2.35182	0.0186816	0.393316
283130	SLC25A45	137.491	-0.061565	0.0261943	-2.35032	0.0187574	0.394247
9900	SV2A	6161.58	0.0675876	0.0287758	2.34876	0.0188358	0.394545
57194	ATP10A	636.004	-0.09327	0.0396972	-2.34954	0.0187967	0.394545
284111	SLC13A5	308.541	0.0869061	0.036997	2.349	0.0188238	0.394545
121441	NEDD1	373.497	-0.0779127	0.0331843	-2.34788	0.0188807	0.394587
128218	TMEM125	333.717	-0.197937	0.0842907	-2.34827	0.018861	0.394587
2572	GAD2	6187.18	0.103633	0.0442188	2.34364	0.0190964	0.395383
3704	ITPA	460.6	0.0469337	0.0200215	2.34417	0.0190697	0.395383
7268	TTC4	25.5359	0.106118	0.0452616	2.34454	0.0190503	0.395383
9967	THRAP3	4456.11	0.0242945	0.010365	2.34391	0.0190827	0.395383
10204	NUTF2	1236.05	0.0366267	0.0156263	2.34391	0.0190828	0.395383
55669	MFN1	1434	-0.0485391	0.0207173	-2.34292	0.0191335	0.395383
92211	CDHR1	3839.89	0.109224	0.0465939	2.34417	0.0190697	0.395383
148398	SAMD11	57.5956	-0.120593	0.0514511	-2.34384	0.0190862	0.395383
153527	ZMAT2	2731.35	0.0570551	0.0243494	2.34318	0.01912	0.395383
653308	ASAH2B	437.448	0.0673465	0.0287188	2.34503	0.0190254	0.395383
1287	COL4A5	3380.91	-0.169498	0.0724989	-2.33794	0.0193904	0.396355
1545	CYP1B1	670.331	-0.157033	0.067156	-2.33833	0.0193701	0.396355
3487	IGFBP4	158.628	-0.150733	0.0644641	-2.33824	0.0193745	0.396355
3925	STMN1	2757.38	-0.135332	0.0578845	-2.33796	0.0193892	0.396355
5331	PLCB3	235.795	-0.0971235	0.0414939	-2.34067	0.0192491	0.396355
8970	H2BC11	56.9029	-0.136683	0.0584965	-2.33659	0.0194604	0.396355
11117	EMILIN1	155.982	-0.115374	0.0492803	-2.34118	0.0192231	0.396355
27433	TOR2A	114.547	-0.0718454	0.0307448	-2.33683	0.0194481	0.396355
56913	C1GALT1	1361.61	-0.0689641	0.0295004	-2.33774	0.0194009	0.396355
79798	ARMC5	351.273	-0.0650049	0.0278172	-2.33686	0.0194464	0.396355
84915	FAM222A	642.8	-0.104139	0.0445559	-2.33728	0.0194249	0.396355
441531	PGAM4	534.134	0.0504197	0.0215451	2.3402	0.0192736	0.396355
3752	KCND3	1760.56	0.0645216	0.0276528	2.33327	0.0196337	0.397686
51513	ETV7	29.4531	-0.176064	0.075449	-2.33355	0.0196193	0.397686
55313	CPPED1	642.05	-0.101237	0.0433642	-2.33457	0.0195658	0.397686
100188949	LINC00426	49.3934	0.111157	0.0476372	2.3334	0.0196272	0.397686
57708	MIER1	1901.06	-0.0340497	0.0145985	-2.33241	0.0196792	0.397896
3326	HSP90AB1	20448.1	0.0476332	0.0204374	2.33069	0.0197698	0.398358
5734	PTGER4	119.424	-0.0922392	0.0395844	-2.33019	0.0197961	0.398358
6237	RRAS	120.152	-0.0772061	0.0331351	-2.33004	0.0198041	0.398358
26508	HEYL	273.512	0.155484	0.0667041	2.33094	0.0197563	0.398358
200403	VWA3B	22.3263	-0.250597	0.107563	-2.32977	0.0198184	0.398358
8030	CCDC6	4412.38	0.0763356	0.0327872	2.32821	0.0199008	0.398395
9908	G3BP2	7753.27	0.0532444	0.0228743	2.32769	0.0199284	0.398395
55122	AKIRIN2	672.887	0.0584717	0.0251105	2.32858	0.0198814	0.398395
91607	SLFN11	340.931	-0.106796	0.0458645	-2.32852	0.0198847	0.398395
221476	PI16	151.174	-0.221891	0.0953105	-2.32809	0.0199073	0.398395
7164	TPD52L1	3587.77	0.0767242	0.0329799	2.32639	0.0199975	0.398721
9221	NOLC1	2241.18	0.0334733	0.0143899	2.32617	0.0200097	0.398721
90580	TIMM29	194.787	-0.053855	0.023145	-2.32685	0.0199731	0.398721
4313	MMP2	122.945	-0.111149	0.0478285	-2.32392	0.02013	0.399855
4701	NDUFA7	530.798	0.047343	0.0204034	2.32035	0.0203221	0.399855
4867	NPHP1	533.037	0.047305	0.0203914	2.31985	0.0203489	0.399855
5653	KLK6	711.27	-0.207585	0.0894279	-2.32125	0.0202732	0.399855
6124	RPL4	14505.3	0.0515932	0.0222211	2.32181	0.0202429	0.399855
7100	TLR5	100.718	-0.150348	0.064707	-2.32352	0.0201511	0.399855
8861	LDB1	3177.91	0.0465385	0.0200606	2.31989	0.0203466	0.399855
22986	SORCS3	1750.51	0.0795994	0.0342853	2.32168	0.0202502	0.399855
51429	SNX9	1565.23	-0.0447031	0.0192652	-2.3204	0.020319	0.399855
55300	PI4K2B	200.696	-0.091252	0.039261	-2.32424	0.0201125	0.399855
115361	GBP4	502.488	-0.164569	0.0708685	-2.32217	0.0202235	0.399855
348645	C22orf34	51.8459	-0.179596	0.0773804	-2.32095	0.0202893	0.399855
2773	GNAI3	1319.53	-0.0421306	0.0181981	-2.31511	0.020607	0.402232
6709	SPTAN1	42557.9	0.0373845	0.0161441	2.31568	0.0205757	0.402232
6871	TADA2A	768.66	0.0406014	0.0175406	2.31471	0.020629	0.402232
7260	EIPR1	1006.11	0.0499416	0.0215552	2.31692	0.0205083	0.402232
25923	ATL3	2285.93	-0.0643056	0.0277577	-2.31667	0.0205215	0.402232
51317	PHF21A	2586.32	0.0368441	0.0159178	2.31465	0.0206319	0.402232
131408	FAM131A	1714.68	0.0639958	0.0276285	2.3163	0.0205421	0.402232
1271	CNTFR	786.886	0.108627	0.0469433	2.31399	0.020668	0.402261
1456	CSNK1G3	2241.31	0.0549891	0.0238443	2.30617	0.0211011	0.402355
3597	IL13RA1	814.766	-0.106398	0.0461418	-2.30589	0.0211169	0.402355
3727	JUND	1293.52	-0.0772647	0.0335537	-2.30272	0.0212947	0.402355
4035	LRP1	21391.2	0.0518393	0.0224893	2.30506	0.0211632	0.402355
4726	NDUFS6	503.602	0.0553217	0.023977	2.30728	0.0210393	0.402355
5786	PTPRA	4821.2	0.0285701	0.0123988	2.30426	0.021208	0.402355
6035	RNASE1	2799.35	-0.157574	0.0682379	-2.30919	0.0209331	0.402355
6138	RPL15	12167	0.0457265	0.0198794	2.3002	0.021437	0.402355
6869	TACR1	727.355	-0.100951	0.0438769	-2.30078	0.0214041	0.402355
7062	TCHH	57.2705	0.11155	0.0483574	2.30679	0.0210668	0.402355
7133	TNFRSF1B	305.18	-0.17548	0.0758858	-2.31242	0.0207545	0.402355
7384	UQCRC1	2552.66	0.0408849	0.0177507	2.30328	0.0212629	0.402355
7456	WIPF1	954.168	-0.14139	0.0612453	-2.30859	0.0209664	0.402355
9100	USP10	1947.35	0.024897	0.0108049	2.30423	0.0212095	0.402355
10460	TACC3	92.0061	-0.0949024	0.0412323	-2.30166	0.0213546	0.402355
10989	IMMT	2090.94	0.029528	0.0128297	2.30154	0.0213609	0.402355
11284	PNKP	298.929	-0.0564961	0.0245183	-2.30424	0.0212089	0.402355
23120	ATP10B	1087.42	-0.142612	0.0617911	-2.30797	0.0210007	0.402355
25778	DSTYK	2960.06	0.0269107	0.0116678	2.30642	0.0210874	0.402355
51335	NGRN	6239.36	0.0428566	0.018574	2.30735	0.0210353	0.402355
54482	TRMT13	548.043	-0.0661529	0.0287592	-2.30023	0.0214351	0.402355
54785	BORCS6	115.067	-0.076448	0.033067	-2.31191	0.0207824	0.402355
55083	KIF26B	587.341	0.0526003	0.022768	2.31028	0.0208728	0.402355
55331	ACER3	1864	-0.0816497	0.0354861	-2.30089	0.0213979	0.402355
78996	CYREN	297.824	-0.0631659	0.0274612	-2.30019	0.0214376	0.402355
79742	DIPK2B	323.913	-0.10547	0.045833	-2.30118	0.0213815	0.402355
79899	PRR5L	433.13	-0.151894	0.0659279	-2.30394	0.021226	0.402355
80205	CHD9	10149.8	0.029703	0.012868	2.30828	0.0209838	0.402355
84826	SFT2D3	157.151	-0.0599322	0.0259831	-2.30659	0.021078	0.402355
92949	ADAMTSL1	78.4087	0.244433	0.106189	2.30186	0.0213429	0.402355
192683	SCAMP5	4869.84	0.0546967	0.0236915	2.3087	0.0209601	0.402355
254263	CNIH2	924.865	0.0716839	0.0309995	2.31242	0.0207544	0.402355
441376	AARD	51.9076	0.150499	0.0653321	2.3036	0.0212451	0.402355
79109	MAPKAP1	2882.67	0.0362323	0.0157613	2.29882	0.021515	0.403396
4711	NDUFB5	1868.79	0.0567685	0.0247029	2.29804	0.0215592	0.403403
285016	ALKAL2	88.3066	0.142824	0.0621406	2.2984	0.0215391	0.403403
2036	EPB41L1	12457.6	0.051621	0.0224812	2.29619	0.0216651	0.403743
65991	FUNDC2	1108.4	0.0469252	0.0204313	2.29673	0.0216339	0.403743
79595	SAP130	889.49	0.0332516	0.0144759	2.29703	0.0216171	0.403743
197258	FCSK	497.328	-0.0435292	0.0189555	-2.29638	0.0216541	0.403743
2487	FRZB	265.564	-0.112416	0.0489954	-2.29443	0.021766	0.404024
2941	GSTA4	1179.82	0.0453073	0.0197469	2.29439	0.0217679	0.404024
10673	TNFSF13B	101.367	-0.113205	0.0493331	-2.29471	0.0217495	0.404024
84267	C9orf64	298.426	-0.0446308	0.0194485	-2.29482	0.0217436	0.404024
159371	SLC35G1	65.1437	-0.101703	0.0443397	-2.29373	0.0218061	0.404324
7798	LUZP1	3348.43	0.0441656	0.0192638	2.29267	0.021867	0.404544
9918	NCAPD2	830.871	-0.0660534	0.0288148	-2.29234	0.021886	0.404544
22948	CCT5	2708.38	0.0482925	0.0210605	2.29303	0.0218462	0.404544
85391	SNORD14E	30.9863	-0.278459	0.121493	-2.29198	0.0219069	0.404544
221938	MMD2	1046.81	0.11865	0.0517758	2.29162	0.0219278	0.404544
10110	SGK2	391.722	-0.165288	0.0721535	-2.29079	0.0219758	0.405023
55139	ANKZF1	865.081	-0.0476858	0.0208209	-2.29028	0.0220052	0.40516
79152	FA2H	600.953	-0.189172	0.082622	-2.28961	0.0220438	0.405465
6888	TALDO1	1358.36	-0.074468	0.0325569	-2.28731	0.0221775	0.405574
7385	UQCRC2	3921.59	0.033825	0.0148087	2.28413	0.0223641	0.405574
10193	RNF41	2103.17	0.0439771	0.019218	2.28833	0.0221181	0.405574
10894	LYVE1	237.54	-0.170429	0.0745423	-2.28634	0.0222344	0.405574
11156	PTP4A3	237.766	-0.103469	0.0453342	-2.28236	0.0224679	0.405574
23078	VWA8	3103.69	0.0395495	0.0173105	2.28472	0.0223295	0.405574
26146	TRAF3IP1	1037.23	0.046662	0.0204076	2.2865	0.0222249	0.405574
26157	GIMAP2	70.2699	-0.120263	0.0526793	-2.28293	0.0224347	0.405574
54108	CHRAC1	228.109	-0.0842132	0.0368832	-2.28324	0.022416	0.405574
54964	C1orf56	76.0521	-0.0787003	0.0344821	-2.28236	0.0224683	0.405574
57409	MIF4GD	195.266	-0.0743894	0.0325119	-2.28807	0.0221337	0.405574
60481	ELOVL5	2401.25	-0.109747	0.0479554	-2.28852	0.0221075	0.405574
79832	QSER1	3249.2	0.0345751	0.0151359	2.28432	0.022353	0.405574
80122	MAP3K19	23.372	-0.223433	0.0976561	-2.28795	0.0221402	0.405574
81609	SNX27	6361.05	0.0373703	0.0163685	2.28306	0.0224266	0.405574
117283	IP6K3	231.512	-0.214902	0.0940777	-2.2843	0.0223541	0.405574
100125556	FAM86JP	51.7678	0.152915	0.0669768	2.28311	0.0224239	0.405574
100289098	GS1-124K5.4	62.0398	-0.0951527	0.0416505	-2.28455	0.0223392	0.405574
2212	FCGR2A	288.448	-0.219677	0.0963777	-2.27933	0.0226473	0.40602
4160	MC4R	99.9892	-0.164133	0.0719748	-2.28042	0.022583	0.40602
4293	MAP3K9	2291.11	0.0606915	0.0266024	2.28143	0.0225232	0.40602
54852	PAQR5	163.543	-0.0869873	0.038159	-2.2796	0.0226315	0.40602
81628	TSC22D4	2252.98	-0.0959017	0.0420472	-2.28081	0.0225596	0.40602
126792	B3GALT6	325.825	-0.0497808	0.0218325	-2.28012	0.0226006	0.40602
401232	LINC01011	108.542	-0.068185	0.0299105	-2.27963	0.0226295	0.40602
2734	GLG1	9223.45	0.0276597	0.0122163	2.26416	0.0235644	0.406929
3007	H1-3	61.5663	-0.202714	0.0893025	-2.26997	0.0232092	0.406929
3455	IFNAR2	612.094	-0.0377234	0.0166753	-2.26224	0.0236828	0.406929
3491	CCN1	315.177	-0.241573	0.106555	-2.26712	0.0233827	0.406929
4643	MYO1E	1118.23	-0.141185	0.0622993	-2.26624	0.0234368	0.406929
4661	MYT1	661.342	0.0657762	0.0288734	2.27809	0.0227212	0.406929
5901	RAN	4584.7	0.0461441	0.0203596	2.26646	0.0234235	0.406929
6160	RPL31	6224.5	0.0626297	0.0276968	2.26126	0.023743	0.406929
6877	TAF5	218.864	-0.0537985	0.0237616	-2.26409	0.0235683	0.406929
7652	ZNF99	96.6609	0.14052	0.0617725	2.27479	0.0229185	0.406929
8648	NCOA1	8213.03	0.0305049	0.0134736	2.26405	0.023571	0.406929
9140	ATG12	1355.33	-0.0356734	0.0157782	-2.26093	0.0237637	0.406929
10126	DNAL4	561.923	0.0562518	0.0248175	2.26662	0.0234136	0.406929
10272	FSTL3	187.302	-0.118898	0.0523422	-2.27155	0.0231136	0.406929
10291	SF3A1	2301.1	0.0431112	0.018965	2.2732	0.0230142	0.406929
10456	HAX1	1569.63	0.0523875	0.0230639	2.27141	0.0231222	0.406929
10675	CSPG5	1572.98	0.0963255	0.0425989	2.26122	0.0237457	0.406929
11258	DCTN3	760.947	0.0481893	0.0212904	2.26343	0.0236092	0.406929
29979	UBQLN1	5433.44	0.0342296	0.0151415	2.26065	0.023781	0.406929
50515	CHST11	1709.1	0.0571116	0.0251475	2.27107	0.023143	0.406929
54956	PARP16	177.887	-0.045994	0.0202597	-2.27023	0.0231938	0.406929
55013	MCUB	95.8836	-0.10555	0.0464337	-2.27313	0.0230181	0.406929
55172	DNAAF2	218.116	-0.0428053	0.0188655	-2.26897	0.0232703	0.406929
55819	RNF130	2094.62	-0.0851459	0.0376217	-2.26321	0.0236227	0.406929
57539	WDR35	1347.46	0.0344183	0.0152168	2.26186	0.0237062	0.406929
57669	EPB41L5	2514.69	0.049868	0.02201	2.2657	0.0234696	0.406929
64112	MOAP1	4386.85	0.0634049	0.0279551	2.2681	0.0233234	0.406929
78992	YIPF2	250.533	-0.0565102	0.0248961	-2.26984	0.0232172	0.406929
79629	OCEL1	77.7288	-0.0838535	0.0370463	-2.26348	0.0236062	0.406929
80333	KCNIP4	2518.16	0.0773488	0.0341943	2.26204	0.023695	0.406929
130502	TTC32	136.777	-0.0814725	0.0358022	-2.27563	0.0228683	0.406929
151887	CCDC80	436.922	-0.128334	0.0565952	-2.26757	0.0233553	0.406929
170589	GPHA2	21.8898	-0.137261	0.0606478	-2.26325	0.0236205	0.406929
253832	ZDHHC20	2401.87	-0.09641	0.0425002	-2.26846	0.0233013	0.406929
283755	HERC2P3	6607.83	-0.0877862	0.038602	-2.27413	0.022958	0.406929
284403	WDR62	46.2186	-0.104116	0.0457799	-2.27427	0.0229498	0.406929
340419	RSPO2	58.7039	-0.138999	0.0611571	-2.27282	0.0230368	0.406929
348327	ZNF530	136.854	-0.0650351	0.0286504	-2.26996	0.0232102	0.406929
400499	NA	42.4525	-0.136527	0.0599586	-2.27703	0.0227846	0.406929
401541	CENPP	182.163	0.0940974	0.0414015	2.2728	0.0230383	0.406929
406929	MIR138-1	40.4735	0.107852	0.0474922	2.27095	0.0231502	0.406929
440836	ODF3B	21.6776	-0.221375	0.097363	-2.27371	0.0229835	0.406929
728621	CCDC30	1012.32	0.0523932	0.0230067	2.2773	0.0227681	0.406929
100289187	TMEM225B	45.0955	-0.137301	0.0604287	-2.27212	0.0230791	0.406929
100507421	TMEM178B	4431.64	0.0559708	0.0246709	2.26869	0.0232869	0.406929
101928583	SLC7A14-AS1	53.6128	-0.197861	0.0873262	-2.26577	0.0234657	0.406929
29114	TAGLN3	4265.29	0.0963502	0.0426609	2.25851	0.0239136	0.406929
29926	GMPPA	284.487	-0.0396734	0.0175631	-2.2589	0.0238894	0.406929
55004	LAMTOR1	1016.91	0.0360315	0.0159489	2.25918	0.023872	0.406929
147670	SMIM17	254.839	0.0970446	0.0429366	2.26018	0.02381	0.406929
200132	DYNLT5	72.0181	-0.127532	0.0564486	-2.25926	0.023867	0.406929
81	ACTN4	3806.13	-0.0492043	0.0218229	-2.25471	0.0241515	0.407399
1368	CPM	765.702	-0.11206	0.049714	-2.25409	0.0241905	0.407399
6513	SLC2A1	2404.15	-0.0944384	0.0418972	-2.25405	0.0241929	0.407399
6604	SMARCD3	2326.69	0.0637851	0.0282836	2.2552	0.0241209	0.407399
9131	AIFM1	570.013	0.0360464	0.0159895	2.25438	0.0241725	0.407399
9725	TMEM63A	2871.42	-0.179668	0.0796505	-2.25571	0.024089	0.407399
9986	RCE1	194	-0.0519451	0.0230333	-2.25522	0.0241195	0.407399
55628	ZNF407	2284.79	0.0316972	0.014041	2.25747	0.0239787	0.407399
134265	AFAP1L1	136.098	-0.0861531	0.0382111	-2.25466	0.0241546	0.407399
541473	NA	91.1666	-0.0908853	0.0403	-2.25522	0.0241196	0.407399
4864	NPC1	2954	-0.124253	0.0551389	-2.25345	0.024231	0.407434
100128675	HPN-AS1	119.479	-0.219428	0.0973896	-2.2531	0.0242532	0.407435
56917	MEIS3	254.908	0.180882	0.080304	2.25246	0.024293	0.407733
2804	GOLGB1	9757.98	0.0303203	0.0134632	2.25208	0.024317	0.407764
8492	PRSS12	116.881	0.122787	0.0545363	2.25147	0.0243558	0.407806
79637	ARMC7	126.477	-0.0568766	0.0252634	-2.25134	0.0243638	0.407806
3710	ITPR3	770.325	-0.0669844	0.0297961	-2.2481	0.0245701	0.408427
5095	PCCA	1627.01	0.0362621	0.0161363	2.24724	0.024625	0.408427
7200	TRH	31.811	0.166751	0.0742132	2.24692	0.024645	0.408427
23028	KDM1A	2512.8	0.0320451	0.0142469	2.24927	0.0244953	0.408427
23286	WWC1	2750.78	0.0449008	0.0199693	2.24849	0.0245449	0.408427
23351	KHNYN	888.104	-0.0669456	0.0297832	-2.24777	0.0245912	0.408427
27042	UTP25	1249.26	0.0528604	0.0235215	2.24732	0.0246193	0.408427
148281	SYT6	637.362	0.0981552	0.0436415	2.24912	0.0245047	0.408427
259286	TAS2R40	46.5015	-0.21275	0.0946634	-2.24744	0.0246122	0.408427
100129620	NA	27.8317	0.147019	0.0653707	2.249	0.0245122	0.408427
100507582	BHLHE40-AS1	73.5949	0.0886706	0.0394098	2.24996	0.0244512	0.408427
55761	TTC17	2680.85	-0.020384	0.00907665	-2.24576	0.0247195	0.408559
80346	REEP4	45.9448	-0.13981	0.0622517	-2.24588	0.0247116	0.408559
91614	DEPDC7	85.7911	-0.171121	0.0761801	-2.24627	0.0246867	0.408559
2185	PTK2B	4130.14	0.0896329	0.0400074	2.24041	0.0250645	0.408637
6232	RPS27	7044.93	0.0705449	0.0314907	2.24018	0.0250793	0.408637
7534	YWHAZ	21606.5	0.056709	0.0252801	2.24323	0.024882	0.408637
9611	NCOR1	7900.12	0.0230484	0.0102764	2.24284	0.0249073	0.408637
10066	SCAMP2	647.278	-0.0601024	0.0268117	-2.24165	0.0249842	0.408637
10962	MLLT11	1818.16	0.0868244	0.0387371	2.24138	0.0250017	0.408637
23232	TBC1D12	2543.71	-0.0735759	0.0328108	-2.24243	0.0249337	0.408637
23649	POLA2	286.607	-0.0458637	0.0204699	-2.24054	0.0250558	0.408637
64770	CCDC14	1640.75	-0.0315842	0.0140835	-2.24264	0.0249203	0.408637
79364	ZXDC	1546.93	-0.0271176	0.0121048	-2.24023	0.0250757	0.408637
116461	TSEN15	660.843	-0.0657429	0.0293469	-2.2402	0.025078	0.408637
348938	NIPAL4	149.48	-0.190588	0.0850522	-2.24084	0.0250367	0.408637
414777	HCG18	3036.17	0.0584809	0.0260621	2.24391	0.0248383	0.408637
100506405	NA	21.3095	0.283506	0.12651	2.24098	0.0250275	0.408637
8754	ADAM9	1751.71	-0.0578948	0.025862	-2.2386	0.0251816	0.409942
26586	CKAP2	635.182	0.0523575	0.023399	2.2376	0.0252474	0.410649
6191	RPS4X	5918.61	0.0553894	0.0247651	2.2366	0.0253127	0.411349
26273	FBXO3	2988.14	0.0436523	0.0195206	2.23622	0.0253373	0.411385
581	BAX	202.462	-0.0663984	0.0297163	-2.23441	0.0254562	0.412135
2287	FKBP3	2166.5	0.0446964	0.0200017	2.23463	0.0254417	0.412135
6992	PPP1R11	956.465	0.0434712	0.0194591	2.23398	0.0254841	0.412135
9817	KEAP1	977.545	-0.0452355	0.0202515	-2.23369	0.0255036	0.412135
9985	REC8	270.844	-0.0595045	0.0266421	-2.23347	0.0255178	0.412135
55325	UFSP2	849.03	0.0461969	0.0206763	2.2343	0.0254635	0.412135
3417	IDH1	630.215	-0.0808428	0.036222	-2.23187	0.0256236	0.412372
25861	WHRN	791.338	-0.0942333	0.0422035	-2.23283	0.02556	0.412372
29995	LMCD1	136.969	-0.115598	0.0518002	-2.23162	0.02564	0.412372
65108	MARCKSL1	2322.89	-0.123104	0.0551653	-2.23155	0.0256445	0.412372
81542	TMX1	705.493	-0.080105	0.03589	-2.23196	0.0256177	0.412372
50939	IMPG2	119.422	0.0884759	0.0396589	2.23092	0.0256865	0.412688
22920	KIFAP3	4060.77	0.0451023	0.0202267	2.22984	0.025758	0.413475
150684	COMMD1	407.502	0.0398002	0.0178617	2.22825	0.0258642	0.414764
727910	TLCD2	66.2214	-0.132327	0.0593939	-2.22796	0.0258833	0.414764
1051	CEBPB	181.602	-0.0987915	0.0443876	-2.22566	0.0260373	0.415063
7477	WNT7B	31.5072	0.128211	0.057589	2.2263	0.0259939	0.415063
7802	DNALI1	225.144	-0.107553	0.0483223	-2.22574	0.0260319	0.415063
255027	MPV17L	340.553	0.04499	0.0202011	2.2271	0.0259403	0.415063
255027	NA	340.553	0.04499	0.0202011	2.2271	0.0259403	0.415063
440026	TMEM41B	1322.77	-0.0490871	0.0220447	-2.22671	0.0259667	0.415063
101929095	C1QTNF7-AS1	116.326	-0.0585582	0.0262992	-2.22661	0.0259732	0.415063
5090	PBX3	1466.31	0.053498	0.0240574	2.22377	0.0261641	0.416365
286103	ZNF252P-AS1	50.8661	-0.0891935	0.0401229	-2.22301	0.0262153	0.416818
54941	RNF125	297.462	-0.154527	0.0695385	-2.22218	0.026271	0.417344
4752	NEK3	469.755	-0.127087	0.0572027	-2.2217	0.0263039	0.417499
9510	ADAMTS1	1212.69	-0.204565	0.0921313	-2.22036	0.0263941	0.417499
79921	TCEAL4	1865.86	0.038197	0.0172024	2.22045	0.0263885	0.417499
201780	SLC10A4	158.939	-0.135723	0.0611209	-2.22056	0.0263807	0.417499
259282	BOD1L1	6158.63	0.0276432	0.0124444	2.22134	0.0263278	0.417499
4481	MSR1	156.256	-0.229064	0.103233	-2.2189	0.0264935	0.417931
55008	HERC6	709.311	0.0679114	0.0306097	2.21863	0.0265122	0.417931
64718	UNKL	646.604	-0.0613576	0.0276481	-2.21924	0.0264705	0.417931
100289650	PSG8-AS1	84.3951	-0.110961	0.0499929	-2.21953	0.0264505	0.417931
6643	SNX2	1819.43	0.0332271	0.0149855	2.21728	0.0266037	0.418852
100874096	DOCK9-AS1	33.7416	-0.103568	0.0467134	-2.2171	0.0266162	0.418852
3358	HTR2C	5553.86	0.118282	0.0533951	2.21522	0.0267447	0.41904
4627	MYH9	5005.36	-0.0723135	0.0326388	-2.21557	0.026721	0.41904
5631	PRPS1	960.603	0.0413922	0.0186811	2.21572	0.0267108	0.41904
80145	THOC7	899.193	0.0535616	0.0241766	2.21543	0.0267307	0.41904
137835	TMEM71	35.3497	-0.106061	0.0478669	-2.21575	0.0267089	0.41904
643008	SMIM5	233.008	-0.130444	0.0588931	-2.21493	0.0267647	0.41904
2558	GABRA5	3277.87	0.166581	0.0752229	2.21449	0.0267949	0.419157
9774	BCLAF1	7875.89	0.0328436	0.0148425	2.21281	0.0269109	0.42033
29072	SETD2	5087.14	0.0266711	0.0120542	2.21259	0.0269257	0.42033
84856	LINC00839	367.834	0.0882873	0.0399055	2.21241	0.0269383	0.42033
5277	PIGA	448.899	-0.108464	0.0490341	-2.21201	0.0269661	0.420406
23256	SCFD1	2402.45	0.0421911	0.0190773	2.21158	0.0269954	0.420508
4047	LSS	2706.86	-0.0711726	0.0322243	-2.20866	0.0271983	0.420534
4697	NDUFA4	5867.48	0.0604385	0.0273493	2.20987	0.0271141	0.420534
5257	PHKB	3433.59	0.03678	0.0166484	2.20922	0.0271593	0.420534
5479	PPIB	568.753	-0.0526209	0.0238034	-2.21064	0.0270604	0.420534
51132	RLIM	6253.4	0.0386026	0.0174861	2.20761	0.0272712	0.420534
54931	TRMT10C	397.237	0.0427572	0.0193602	2.20851	0.0272086	0.420534
55752	SEPTIN11	5805.15	0.0466472	0.0211264	2.208	0.0272441	0.420534
63905	MANBAL	496.059	0.0403608	0.0182795	2.20798	0.0272457	0.420534
79155	TNIP2	169.328	-0.100498	0.0455202	-2.20776	0.0272608	0.420534
145567	TTC7B	2043.82	0.0358248	0.01621	2.21004	0.0271021	0.420534
170506	DHX36	2861.18	0.0403927	0.0182962	2.20771	0.0272648	0.420534
79173	BRME1	57.0474	-0.095634	0.0433369	-2.20676	0.0273309	0.420998
100288198	HMGN3-AS1	119.743	-0.0526917	0.0238799	-2.20653	0.027347	0.420998
2622	GAS8	536.745	0.0466628	0.0211763	2.20354	0.0275566	0.421326
4676	NAP1L4	3521.74	0.0303496	0.0137634	2.2051	0.027447	0.421326
6742	SSBP1	1022.57	0.0363744	0.0164939	2.20532	0.0274315	0.421326
6876	TAGLN	701.46	-0.151246	0.0686446	-2.20332	0.0275723	0.421326
23333	DPY19L1	1076.91	-0.071887	0.0325996	-2.20515	0.0274438	0.421326
29767	TMOD2	19542.6	0.0418677	0.0190019	2.20334	0.0275709	0.421326
79792	GSDMD	140.558	-0.10992	0.0498646	-2.20438	0.0274978	0.421326
221035	REEP3	1852.91	-0.120946	0.0548931	-2.20331	0.0275731	0.421326
652965	SNORA48	402.357	0.108474	0.0492327	2.20329	0.0275743	0.421326
9341	VAMP3	1797.42	-0.083887	0.0380897	-2.20235	0.0276404	0.421637
83786	FRMD8	459.245	-0.0763712	0.034675	-2.20248	0.0276313	0.421637
50	ACO2	4388.08	0.0372832	0.0169433	2.20047	0.0277738	0.422082
1193	CLIC2	187.541	-0.0642891	0.0292365	-2.19893	0.0278826	0.422082
2595	GANC	788.725	-0.0616099	0.0280106	-2.19952	0.0278408	0.422082
7263	TST	309.067	-0.0939535	0.0427285	-2.19885	0.0278887	0.422082
10072	DPP3	357.998	-0.061693	0.0280552	-2.19898	0.0278793	0.422082
55902	ACSS2	1015.6	-0.0730511	0.0332294	-2.19839	0.0279212	0.422082
79934	COQ8B	539.449	-0.0626434	0.0284659	-2.20065	0.0277609	0.422082
80135	RPF1	868.968	0.0575092	0.0261598	2.19838	0.0279218	0.422082
222553	SLC35F1	1919.43	0.0733649	0.0333558	2.19946	0.027845	0.422082
388324	INCA1	140.807	-0.0572818	0.026019	-2.20154	0.0276977	0.422082
3486	IGFBP3	84.1759	-0.266355	0.121208	-2.19751	0.027984	0.422675
5129	CDK18	1519.74	-0.170909	0.0778117	-2.19644	0.0280603	0.422708
9521	EEF1E1	146.397	0.061964	0.0282143	2.1962	0.028078	0.422708
64127	NOD2	22.069	-0.217325	0.0989393	-2.19655	0.0280524	0.422708
100129716	ARRDC3-AS1	62.2911	-0.129331	0.0588852	-2.19632	0.0280687	0.422708
167465	ZNF366	235.077	-0.128847	0.0587057	-2.1948	0.0281782	0.423578
348094	ANKDD1A	632.134	0.0557112	0.0253839	2.19475	0.0281818	0.423578
196743	PAOX	146.282	-0.0933077	0.0425215	-2.19437	0.028209	0.423642
2550	GABBR1	12537.3	0.0586999	0.0267565	2.19386	0.0282457	0.423847
9556	ATP5MJ	1735.66	0.0642716	0.0293028	2.19336	0.0282815	0.424038
2	A2M	8663.53	-0.0854977	0.0390066	-2.19188	0.0283883	0.424464
498	ATP5F1A	10999.9	0.0422547	0.0192807	2.19155	0.0284119	0.424464
2189	FANCG	250.171	-0.0514421	0.0234967	-2.18934	0.0285723	0.424464
9698	PUM1	4699.57	0.0252572	0.0115289	2.19077	0.0284682	0.424464
9925	ZBTB5	602.601	-0.0462314	0.0211007	-2.19099	0.0284522	0.424464
9976	CLEC2B	77.0865	-0.158201	0.0722428	-2.18986	0.0285347	0.424464
23604	DAPK2	360.451	-0.150805	0.0688583	-2.19007	0.028519	0.424464
27158	NDOR1	358.602	-0.0735995	0.0336076	-2.18997	0.0285267	0.424464
55531	ELMOD1	5587.51	0.0820078	0.0374611	2.18914	0.0285865	0.424464
84034	EMILIN2	130.458	-0.148835	0.0678844	-2.19247	0.0283455	0.424464
375056	MIA3	6055.75	0.036388	0.0166138	2.19023	0.0285079	0.424464
2119	ETV5	1789.47	0.0867319	0.0396336	2.18834	0.0286447	0.424522
2294	FOXF1	73.7609	-0.186423	0.0851846	-2.18846	0.0286363	0.424522
6348	CCL3	24.4953	-0.385741	0.176287	-2.18814	0.0286596	0.424522
6275	S100A4	23.6962	-0.188204	0.0860301	-2.18765	0.0286951	0.424706
7290	HIRA	1315.59	0.0362624	0.0165924	2.18548	0.0288537	0.425864
8407	TAGLN2	587.316	-0.135894	0.0621939	-2.185	0.028889	0.425864
8914	TIMELESS	116.756	-0.105517	0.048288	-2.18515	0.0288777	0.425864
10370	CITED2	236.976	-0.146761	0.0671398	-2.1859	0.0288228	0.425864
11067	DEPP1	969.423	-0.254474	0.116424	-2.18574	0.0288345	0.425864
2564	GABRE	69.9488	-0.22423	0.102668	-2.18404	0.0289594	0.426561
1846	DUSP4	138.618	0.176326	0.0807716	2.18302	0.0290345	0.426771
2137	EXTL3	3658.73	0.0458847	0.0210231	2.18258	0.0290664	0.426771
90527	DUOXA1	26.2489	-0.157829	0.0723102	-2.18267	0.0290601	0.426771
170691	ADAMTS17	251.775	0.0876064	0.0401274	2.18321	0.0290204	0.426771
3725	JUN	1087.86	-0.229064	0.105037	-2.1808	0.0291984	0.428027
117154	DACH2	923.443	0.0934197	0.0428369	2.18082	0.0291967	0.428027
6311	ATXN2	2382.86	0.0306103	0.0140397	2.18028	0.0292371	0.428252
965	CD58	153.774	-0.0790269	0.036291	-2.17759	0.0294367	0.428304
2915	GRM5	4016.12	0.0772328	0.0354301	2.17987	0.0292674	0.428304
5046	PCSK6	1766.43	-0.157705	0.0723915	-2.1785	0.029369	0.428304
7869	SEMA3B	1812.28	-0.151438	0.0695496	-2.17741	0.02945	0.428304
8897	MTMR3	3366.12	0.0341741	0.0156932	2.17764	0.0294329	0.428304
9473	THEMIS2	171.25	-0.195636	0.0898386	-2.17764	0.0294327	0.428304
30817	ADGRE2	89.7748	-0.205691	0.0943718	-2.17958	0.0292884	0.428304
50848	F11R	475.236	-0.133764	0.0614224	-2.17778	0.0294225	0.428304
51564	HDAC7	721.195	-0.0570689	0.0262063	-2.17768	0.0294302	0.428304
1428	CRYM	3589.49	0.180371	0.0828771	2.17637	0.0295276	0.428756
1439	CSF2RB	65.4037	-0.202574	0.0930856	-2.17621	0.0295395	0.428756
101927204	FAM111A-DT	43.5359	-0.0999581	0.0459354	-2.17606	0.0295509	0.428756
3074	HEXB	1159.03	0.0642099	0.0295424	2.17349	0.0297438	0.428856
9240	PNMA1	3406.98	0.041309	0.0189919	2.17509	0.0296233	0.428856
9463	PICK1	868.532	-0.0696067	0.0320134	-2.1743	0.0296824	0.428856
25977	NECAP1	3082.32	0.056874	0.0261562	2.1744	0.0296749	0.428856
27327	TNRC6A	4835.98	0.027618	0.0127084	2.17321	0.0297647	0.428856
92797	HELB	210.332	-0.109475	0.0503757	-2.17317	0.0297674	0.428856
203190	LGI3	3374.99	-0.0610534	0.0280692	-2.1751	0.0296223	0.428856
338382	RAB7B	24.1797	-0.20829	0.0957764	-2.17476	0.0296482	0.428856
101929295	NA	23.6237	-0.130035	0.0598226	-2.17368	0.0297289	0.428856
126321	MFSD12	551.169	-0.0571137	0.026286	-2.17278	0.029797	0.428946
1267	CNP	10221.7	-0.146232	0.0675164	-2.16587	0.0303213	0.429231
1282	COL4A1	686.911	-0.187646	0.0866487	-2.1656	0.0303421	0.429231
1305	COL13A1	29.3525	-0.136286	0.0628494	-2.16845	0.0301244	0.429231
1360	CPB1	83.3691	0.129401	0.0596507	2.16931	0.030059	0.429231
3735	KARS1	1821.02	0.0393539	0.0181658	2.16637	0.0302831	0.429231
4118	MAL	1359.09	-0.136009	0.0626514	-2.17089	0.0299393	0.429231
5333	PLCD1	490.052	-0.0861039	0.03973	-2.16723	0.0302177	0.429231
6611	SMS	1289.67	0.0542677	0.0250327	2.16787	0.0301684	0.429231
7546	ZIC2	60.4922	-0.137009	0.0632909	-2.16476	0.0304062	0.429231
9051	PSTPIP1	45.1304	-0.112944	0.0520972	-2.16794	0.030163	0.429231
9365	KL	705.485	0.155596	0.0716519	2.17155	0.0298897	0.429231
26191	PTPN22	55.7045	-0.0987112	0.0455405	-2.16755	0.0301933	0.429231
26277	TINF2	879.007	-0.0471151	0.0217524	-2.16598	0.0303128	0.429231
29126	CD274	132.621	-0.104776	0.0484057	-2.16454	0.0304229	0.429231
51604	PIGT	1276.55	-0.0618692	0.0285751	-2.16515	0.0303764	0.429231
54976	C20orf27	2982.91	0.0798335	0.0367541	2.1721	0.0298482	0.429231
55705	IPO9	3921.25	0.0315438	0.0145706	2.1649	0.0303955	0.429231
57212	TP73-AS1	817.471	-0.0473444	0.0218473	-2.16706	0.0302306	0.429231
57476	GRAMD1B	5208.86	0.051889	0.0239074	2.17041	0.0299756	0.429231
57570	TRMT5	741.235	0.0380518	0.0175403	2.1694	0.0300525	0.429231
64855	NIBAN2	571.032	-0.0963825	0.044406	-2.17048	0.0299704	0.429231
80303	EFHD1	1481.22	-0.124698	0.0574735	-2.16967	0.0300319	0.429231
122046	TEX26	57.4519	0.151899	0.070169	2.16476	0.0304062	0.429231
147040	KCTD11	148.813	-0.0842996	0.0388368	-2.17061	0.0299605	0.429231
283229	CRACR2B	76.5948	-0.114471	0.0528112	-2.16754	0.0301936	0.429231
283985	FADS6	181.63	0.0731418	0.0337527	2.16699	0.0302355	0.429231
2000	ELF4	46.0721	-0.165314	0.0765584	-2.15932	0.0308252	0.430731
5210	PFKFB4	261.614	-0.0666422	0.0308446	-2.16058	0.0307281	0.430731
5287	PIK3C2B	2116.85	-0.0794192	0.0367412	-2.16158	0.0306505	0.430731
6122	RPL3	9750.21	0.0491291	0.0227532	2.15922	0.0308333	0.430731
11183	MAP4K5	3728.47	-0.0822768	0.0380924	-2.15993	0.0307784	0.430731
22848	AAK1	7003.89	0.0438925	0.0203099	2.16114	0.0306847	0.430731
51176	LEF1	270.035	-0.078495	0.0363422	-2.15988	0.0307817	0.430731
64333	ARHGAP9	82.1636	-0.100851	0.0467038	-2.15938	0.0308209	0.430731
79788	ZNF665	171.538	-0.0624145	0.0288889	-2.1605	0.0307336	0.430731
88455	ANKRD13A	2531.48	-0.0489264	0.022631	-2.16192	0.0306242	0.430731
115201	ATG4A	302.623	-0.0353082	0.0163508	-2.15942	0.0308174	0.430731
120534	ARL14EP	1254.2	0.0430581	0.0199208	2.16147	0.0306592	0.430731
140735	DYNLL2	4505.29	0.0513656	0.023773	2.16067	0.0307205	0.430731
51523	CXXC5	620.851	-0.124655	0.0577494	-2.15855	0.0308851	0.430801
56521	DNAJC12	772.727	0.0606137	0.028077	2.15884	0.0308629	0.430801
526	ATP6V1B2	5118.93	0.0582788	0.0270071	2.1579	0.0309353	0.430848
23250	ATP11A	2252.37	-0.0618727	0.0286706	-2.15805	0.0309238	0.430848
6401	SELE	134.091	-0.378335	0.175409	-2.15687	0.0310156	0.431078
53637	S1PR5	330.158	-0.187808	0.0870755	-2.15685	0.0310176	0.431078
55691	FRMD4A	2218.65	0.0383637	0.0177874	2.15679	0.0310221	0.431078
9097	USP14	2138.14	0.0435314	0.0201875	2.15635	0.031056	0.431224
2257	FGF12	2457.23	0.0786682	0.0365002	2.15528	0.0311398	0.431538
51427	ZNF107	750.543	-0.0442597	0.0205333	-2.15551	0.031122	0.431538
64231	MS4A6A	134.94	-0.238585	0.110704	-2.15517	0.0311489	0.431538
125476	INO80C	210.412	0.0523218	0.0242855	2.15444	0.0312054	0.431996
8881	CDC16	1433.7	0.0301064	0.0139829	2.15308	0.0313121	0.433146
1400	CRMP1	2847.97	0.0567999	0.0263948	2.15194	0.0314021	0.433184
2157	F8	718.721	0.0501618	0.0233112	2.15183	0.0314105	0.433184
5141	PDE4A	787.809	0.0739768	0.0343899	2.15112	0.0314665	0.433184
7083	TK1	91.9102	-0.0826616	0.0384234	-2.15134	0.0314497	0.433184
23095	KIF1B	30106.2	0.0310795	0.0144508	2.15071	0.0314988	0.433184
51175	TUBE1	684.968	-0.0469932	0.0218479	-2.15092	0.0314825	0.433184
83605	CCM2	2363.6	0.0624657	0.029044	2.15073	0.0314979	0.433184
91107	TRIM47	304.513	-0.141035	0.0655775	-2.15066	0.031503	0.433184
8724	SNX3	2692.51	0.0328516	0.0152794	2.15006	0.0315509	0.433195
51599	LSR	307.699	-0.0787873	0.0366417	-2.15021	0.0315385	0.433195
29796	UQCR10	1290.23	0.0426121	0.0198311	2.14875	0.0316545	0.434295
2356	FPGS	345.941	-0.0602177	0.0280304	-2.1483	0.0316903	0.434299
6921	ELOC	967.668	0.0441504	0.0205528	2.14815	0.031702	0.434299
9394	HS6ST1	1592.16	-0.0477282	0.022227	-2.14731	0.0317687	0.434733
26082	LINC02249	156.677	-0.185219	0.0862745	-2.14686	0.0318045	0.434733
129684	CNTNAP5	1930.65	0.0876625	0.0408328	2.14687	0.0318038	0.434733
1174	AP1S1	2285.14	0.074289	0.0347295	2.13908	0.0324296	0.434965
2983	GUCY1B1	5477.93	0.0750743	0.0350181	2.14387	0.0320434	0.434965
4288	MKI67	28.9636	-0.343941	0.161119	-2.1347	0.0327853	0.434965
5580	PRKCD	725.986	0.0835789	0.0390563	2.13996	0.0323582	0.434965
6129	RPL7	7088.3	0.0589926	0.0276007	2.13736	0.0325686	0.434965
6188	RPS3	4261.7	0.0482626	0.0225646	2.13886	0.032447	0.434965
6189	RPS3A	6814.35	0.0650647	0.0305001	2.13326	0.0329033	0.434965
6890	TAP1	62.7466	-0.159734	0.0748099	-2.1352	0.0327447	0.434965
7068	THRB	2750.19	0.0702676	0.0328983	2.1359	0.0326874	0.434965
7322	UBE2D2	1880.35	0.0300037	0.0140334	2.13802	0.0325149	0.434965
8862	APLN	327.142	-0.159145	0.0743807	-2.13961	0.0323867	0.434965
10085	EDIL3	9995.29	-0.130901	0.0611751	-2.13977	0.0323734	0.434965
10129	FRY	9077.92	0.0568856	0.0266569	2.13399	0.0328435	0.434965
10479	SLC9A6	4011.15	0.0663212	0.0309935	2.13984	0.0323675	0.434965
10490	VTI1B	1196.6	0.0386835	0.018134	2.1332	0.0329082	0.434965
10825	NEU3	694.996	0.0481143	0.0224521	2.14298	0.0321147	0.434965
23077	MYCBP2	21315.2	0.0496603	0.0231952	2.14098	0.032276	0.434965
23710	GABARAPL1	8467.35	0.058726	0.0275101	2.1347	0.0327853	0.434965
26011	TENM4	2658.09	0.0623648	0.0291328	2.1407	0.0322979	0.434965
28965	SLC27A6	54.7749	0.322415	0.150564	2.14138	0.0322433	0.434965
51091	SEPSECS	479.227	-0.0605316	0.0283752	-2.13326	0.0329035	0.434965
51566	ARMCX3	3958.28	0.0414746	0.019388	2.13919	0.0324206	0.434965
51567	TDP2	922.934	0.0445275	0.0207643	2.14443	0.0319987	0.434965
54332	GDAP1	4224.21	0.041245	0.0193152	2.13537	0.0327311	0.434965
54811	ZNF562	1815.59	0.0267258	0.0125253	2.13374	0.0328644	0.434965
55795	PCID2	781.724	-0.0314491	0.0146758	-2.14293	0.032119	0.434965
55924	INKA2	975.667	0.0673384	0.0315603	2.13364	0.0328721	0.434965
57122	NUP107	808.476	-0.0481551	0.0225677	-2.13381	0.0328583	0.434965
58504	ARHGAP22	333.955	-0.114225	0.0535335	-2.1337	0.0328671	0.434965
64776	C11orf1	370.79	0.0563349	0.0262983	2.14215	0.0321816	0.434965
79796	ALG9	1373.11	0.0520683	0.0242803	2.14447	0.0319955	0.434965
83700	JAM3	3985.29	-0.0957743	0.0446503	-2.14499	0.0319538	0.434965
84836	ABHD14B	254.682	-0.0481781	0.0225537	-2.13615	0.0326675	0.434965
92482	BBIP1	512.151	-0.0412428	0.0193103	-2.13579	0.0326963	0.434965
94104	PAXBP1	1701.06	-0.0413845	0.019365	-2.13708	0.0325917	0.434965
118663	BTBD16	37.5332	-0.168811	0.0789973	-2.13693	0.0326039	0.434965
134492	NUDCD2	410.083	-0.0536874	0.0251408	-2.13547	0.0327227	0.434965
144097	SPINDOC	270.662	-0.0446145	0.0208388	-2.14093	0.0322796	0.434965
145837	DRAIC	91.5976	0.067015	0.0313977	2.13439	0.0328109	0.434965
162681	C18orf54	205.73	-0.119181	0.0557808	-2.13659	0.0326315	0.434965
286204	CRB2	666.371	-0.126972	0.0592107	-2.14441	0.0320004	0.434965
728378	POTEF	26.2034	0.190361	0.0889569	2.13992	0.0323609	0.434965
100289341	MAN1B1-DT	59.1601	-0.109753	0.0513001	-2.13943	0.0324005	0.434965
93349	SP140L	107.053	-0.0839824	0.0393762	-2.13282	0.0329392	0.435062
132	ADK	1096.73	0.0523135	0.0245494	2.13095	0.0330936	0.435719
1371	CPOX	1215.44	-0.0757246	0.0356496	-2.12414	0.0336588	0.435719
1814	DRD3	462.954	0.165178	0.0777086	2.12561	0.0335354	0.435719
1841	DTYMK	127.266	-0.0593729	0.0279249	-2.12617	0.0334895	0.435719
2634	GBP2	362.445	-0.205018	0.0964066	-2.12659	0.0334541	0.435719
2670	GFAP	75545	-0.23089	0.108737	-2.12338	0.0337222	0.435719
4552	MTRR	1121.7	-0.0494311	0.0232044	-2.13024	0.0331516	0.435719
6125	RPL5	5397.33	0.0494152	0.0232452	2.12582	0.0335182	0.435719
6891	TAP2	429.527	-0.102176	0.048105	-2.12402	0.0336686	0.435719
6900	CNTN2	7771.28	-0.147488	0.0694424	-2.12389	0.0336793	0.435719
8549	LGR5	225.527	-0.190516	0.0896421	-2.1253	0.0335617	0.435719
8554	PIAS1	2323.32	0.0290118	0.0136631	2.12337	0.0337226	0.435719
8976	WASL	3313.77	0.0381091	0.0179375	2.12455	0.0336244	0.435719
9878	TOX4	2287.55	0.0332131	0.0156246	2.12569	0.0335289	0.435719
26034	IPCEF1	2048.8	0.0904976	0.0425009	2.12931	0.0332288	0.435719
55214	P3H2	90.6028	-0.12205	0.0573782	-2.12711	0.0334112	0.435719
57572	DOCK6	255.269	-0.0829223	0.0390461	-2.12371	0.0336948	0.435719
60484	HAPLN2	899.024	-0.153093	0.0719229	-2.12857	0.0332899	0.435719
81856	ZNF611	1005.16	0.0481006	0.0226117	2.12724	0.0333998	0.435719
83641	FAM107B	2949.42	-0.141572	0.0664865	-2.12933	0.0332267	0.435719
84061	MAGT1	1283.71	-0.0922184	0.043373	-2.12617	0.033489	0.435719
90952	ESAM	484.136	-0.0680208	0.0319406	-2.1296	0.0332045	0.435719
91977	MYOZ3	230.398	0.0798252	0.0375733	2.12452	0.0336266	0.435719
112936	VPS26B	2585.1	0.0365259	0.0171478	2.13006	0.0331669	0.435719
200014	CC2D1B	1072.49	-0.0414984	0.0195283	-2.12505	0.0335828	0.435719
200558	APLF	1488.85	0.0511052	0.02403	2.12672	0.0334433	0.435719
347734	SLC35B2	484.733	-0.0770981	0.0362753	-2.12536	0.0335564	0.435719
445347	TRGC1	34.1411	-0.170157	0.079986	-2.12733	0.0333924	0.435719
653061	GOLGA8S	81.7895	-0.088982	0.0418261	-2.12743	0.0333847	0.435719
101929718	NA	31.0735	-0.10991	0.0515647	-2.1315	0.0330476	0.435719
847	CAT	1048.51	-0.0795964	0.0375183	-2.12154	0.0338767	0.435834
2006	ELN	239.853	-0.156741	0.0738531	-2.12233	0.03381	0.435834
5058	PAK1	2578.69	0.0540861	0.0254777	2.12288	0.0337643	0.435834
7004	TEAD4	33.7005	-0.202886	0.0955868	-2.12253	0.0337932	0.435834
11094	CACFD1	346.53	-0.0711543	0.0335347	-2.12181	0.0338536	0.435834
84720	PIGO	672.594	-0.0320713	0.0151187	-2.12129	0.0338971	0.435834
91689	SMDT1	415.376	0.0332253	0.0156588	2.12183	0.033852	0.435834
20	ABCA2	12228.3	-0.102979	0.0486038	-2.11874	0.0341128	0.435921
4905	NSF	15966.3	0.0820698	0.0387412	2.11841	0.0341402	0.435921
7388	UQCRH	1887.54	0.0536193	0.0253093	2.11856	0.0341276	0.435921
9197	SLC33A1	1024.62	-0.0378048	0.0178482	-2.11813	0.0341644	0.435921
23352	UBR4	13096.9	0.0289001	0.0136425	2.11839	0.0341422	0.435921
28511	NKIRAS2	243.039	-0.044331	0.020906	-2.12049	0.0339647	0.435921
56940	DUSP22	1071.33	-0.0432875	0.0204214	-2.11972	0.0340299	0.435921
64771	ILRUN	4380.94	0.0387882	0.0182983	2.11977	0.0340253	0.435921
126364	LRRC25	26.3992	-0.258515	0.122012	-2.11877	0.0341099	0.435921
101927641	LINC01877	86.6708	-0.18446	0.0870863	-2.11813	0.0341639	0.435921
2350	FOLR2	74.3831	-0.187952	0.0887784	-2.1171	0.0342516	0.436098
5318	PKP2	211.213	0.20289	0.0958455	2.11685	0.034273	0.436098
64857	PLEKHG2	126.42	-0.139851	0.0660653	-2.11686	0.0342714	0.436098
272	AMPD3	891.784	-0.101271	0.048068	-2.10683	0.0351319	0.436103
478	ATP1A3	7762.84	0.0785981	0.0373133	2.10644	0.0351665	0.436103
535	ATP6V0A1	7850.66	0.0397894	0.0188227	2.11391	0.0345232	0.436103
808	CALM3	26570.7	0.0617713	0.0293398	2.10537	0.0352588	0.436103
1662	DDX10	1139.09	0.0354337	0.0167961	2.10964	0.0348892	0.436103
3108	HLA-DMA	73.0367	-0.162446	0.0771332	-2.10604	0.0352009	0.436103
4051	CYP4F3	43.9906	-0.406976	0.193188	-2.10663	0.0351496	0.436103
4124	MAN2A1	7292.85	-0.110833	0.0526598	-2.1047	0.035317	0.436103
4323	MMP14	231.267	-0.146444	0.0692215	-2.11559	0.0343799	0.436103
4535	MT-ND1	20384.2	0.132589	0.0628927	2.10817	0.0350162	0.436103
4650	MYO9B	1947.82	-0.109233	0.0518555	-2.10649	0.0351616	0.436103
4817	NIT1	541.522	-0.0314423	0.0149259	-2.10657	0.0351551	0.436103
5224	PGAM2	256.175	-0.074637	0.0353176	-2.11331	0.0345743	0.436103
5594	MAPK1	20099.1	0.0557824	0.0264882	2.10594	0.03521	0.436103
6165	RPL35A	2682.58	0.0516571	0.0244438	2.1133	0.0345754	0.436103
6633	SNRPD2	1124	0.0435367	0.0206417	2.10916	0.0349303	0.436103
7531	YWHAE	9847.84	0.0365633	0.0173338	2.10936	0.0349135	0.436103
9202	ZMYM4	3885.1	0.0278407	0.0131968	2.10965	0.0348882	0.436103
9540	TP53I3	94.2159	-0.0771141	0.0366337	-2.105	0.035291	0.436103
9754	STARD8	243.808	-0.124005	0.0589249	-2.10445	0.0353392	0.436103
9917	FAM20B	3433.02	0.0449992	0.0213394	2.10874	0.0349674	0.436103
27335	EIF3K	1714.95	0.0360506	0.0170765	2.11113	0.0347612	0.436103
28512	NKIRAS1	1206.21	0.0433333	0.0204879	2.11507	0.0344241	0.436103
29940	DSE	637.158	-0.0842976	0.0399045	-2.11248	0.0346449	0.436103
51382	ATP6V1D	2956.39	0.0474226	0.022418	2.11538	0.0343973	0.436103
55759	WDR12	920.262	0.048074	0.0228339	2.10538	0.0352587	0.436103
57415	C3orf14	823.188	0.0525091	0.024861	2.11211	0.0346772	0.436103
57456	KIAA1143	1578.93	-0.0473475	0.0224671	-2.10741	0.0350821	0.436103
57680	CHD8	4975.02	0.0218074	0.0103243	2.11224	0.0346657	0.436103
59353	TMEM35A	957.76	0.0802915	0.0380226	2.11168	0.0347141	0.436103
63922	CHTF18	155.602	-0.101687	0.0481565	-2.1116	0.034721	0.436103
64359	NXN	220.586	-0.0782555	0.0370881	-2.10999	0.0348594	0.436103
90861	JPT2	323.15	-0.11552	0.0547336	-2.11059	0.0348075	0.436103
93643	TJAP1	788.585	-0.103278	0.0489591	-2.10947	0.0349044	0.436103
152756	FAM218A	152.866	-0.0791051	0.0374799	-2.1106	0.0348068	0.436103
170685	NUDT10	337.207	0.0874217	0.0414757	2.10778	0.0350501	0.436103
222643	UNC5CL	58.7615	-0.119358	0.0565556	-2.11045	0.0348194	0.436103
283487	PRECSIT	29.1989	-0.141544	0.0668819	-2.11633	0.034317	0.436103
389289	ANXA2R	27.2864	-0.103937	0.0493128	-2.1077	0.0350571	0.436103
645323	LINC00461	1712.27	0.069852	0.0331844	2.10496	0.0352945	0.436103
730130	TMEM229A	214.986	-0.0942504	0.0446641	-2.11021	0.0348406	0.436103
791114	PWRN1	1005.77	0.076778	0.0363231	2.11375	0.0345363	0.436103
100381270	ZBED6	1466.74	-0.0527251	0.0249762	-2.11101	0.0347711	0.436103
83985	SPNS1	294.389	-0.0556114	0.02643	-2.1041	0.0353697	0.436186
23047	PDS5B	3869.01	0.0414721	0.0197143	2.10366	0.0354081	0.436304
25909	AHCTF1	4571.89	0.0344445	0.0163844	2.10227	0.0355295	0.436403
55303	GIMAP4	317.861	-0.0977154	0.0464798	-2.10232	0.0355252	0.436403
339448	C1orf174	323.718	-0.0505163	0.0240228	-2.10284	0.0354794	0.436403
2054	STX2	574.438	-0.0447858	0.0213583	-2.09688	0.0360041	0.436696
4438	MSH4	83.4591	0.136171	0.0648666	2.09925	0.0357948	0.436696
4995	OR3A2	120.547	0.127033	0.0605519	2.09791	0.0359131	0.436696
5583	PRKCH	2062.86	0.097333	0.0464134	2.09709	0.0359859	0.436696
8463	TEAD2	60.802	-0.0988915	0.0471658	-2.09668	0.0360223	0.436696
8705	B3GALT4	121.187	-0.0557175	0.0265164	-2.10124	0.0356195	0.436696
9451	EIF2AK3	564.202	-0.0476981	0.0227374	-2.09778	0.0359244	0.436696
10938	EHD1	498.826	-0.0739186	0.0352345	-2.0979	0.0359137	0.436696
51699	VPS29	1080.69	0.0347136	0.016529	2.10017	0.0357141	0.436696
55900	ZNF302	1960.37	-0.0384346	0.0183232	-2.0976	0.0359406	0.436696
56948	SDR39U1	171.61	-0.0533397	0.025417	-2.09858	0.0358536	0.436696
57519	STARD9	2659.41	-0.0779237	0.0370888	-2.101	0.0356406	0.436696
60482	SLC5A7	788.881	-0.151685	0.072234	-2.09991	0.0357367	0.436696
79929	MAP6D1	1225.52	-0.101297	0.0482856	-2.09786	0.0359173	0.436696
151516	ASPRV1	155.759	-0.0656625	0.0312672	-2.10005	0.0357246	0.436696
221184	CPNE2	915.993	-0.0863551	0.0411491	-2.09859	0.0358531	0.436696
387712	ENO4	455.271	-0.111096	0.0529884	-2.09662	0.0360277	0.436696
100191040	C2CD4D	30.2029	-0.130252	0.062	-2.10084	0.0356552	0.436696
100616345	MIR4426	38.6002	0.0910678	0.0434254	2.09711	0.0359837	0.436696
101928738	LINC01978	29.203	-0.194476	0.0925789	-2.10065	0.0356719	0.436696
2821	GPI	10888.2	0.0401241	0.0191525	2.09498	0.036173	0.437307
5903	RANBP2	13293	0.0404514	0.0193037	2.09553	0.0361241	0.437307
9672	SDC3	5524.87	0.075506	0.03604	2.09506	0.0361659	0.437307
55332	DRAM1	97.3075	-0.110933	0.052952	-2.09498	0.0361729	0.437307
10525	HYOU1	6188.19	0.049341	0.0235597	2.09429	0.0362339	0.437468
4976	OPA1	8928.93	0.0449547	0.0214685	2.09399	0.0362612	0.43751
187	APLNR	406.886	-0.395377	0.188908	-2.09295	0.0363533	0.438047
55831	EMC3	1412.68	0.040986	0.0195823	2.09301	0.0363483	0.438047
94122	SYTL5	3020.97	0.0796806	0.0380814	2.09238	0.0364046	0.438379
64427	TTC31	294.601	-0.0556913	0.0266223	-2.0919	0.0364471	0.438604
10562	OLFM4	46.681	0.157487	0.0753441	2.09023	0.036597	0.439058
83595	SOX7	75.9769	-0.103475	0.049507	-2.09011	0.0366078	0.439058
84688	C9orf24	187.057	0.0727408	0.0347962	2.09048	0.0365747	0.439058
221527	ZBTB12	89.3303	-0.0717036	0.0343098	-2.08989	0.0366279	0.439058
400242	DICER1-AS1	128.216	-0.0639849	0.030613	-2.09012	0.0366068	0.439058
101928100	KLRK1-AS1	54.2808	-0.168559	0.0806526	-2.08994	0.0366233	0.439058
10105	PPIF	767.532	-0.0743981	0.0356136	-2.08904	0.0367045	0.439118
11339	OIP5	26.9358	-0.114437	0.0547661	-2.08956	0.0366573	0.439118
64145	RBSN	3508.7	0.0290127	0.0138881	2.08904	0.036704	0.439118
342096	GOLGA6A	47.3618	-0.129719	0.0621343	-2.08773	0.0368225	0.440244
968	CD68	339.918	-0.163298	0.0782464	-2.08697	0.036891	0.440491
5638	PRRG1	1393.09	-0.111417	0.0533869	-2.08697	0.0368908	0.440491
2316	FLNA	3724.6	-0.0999723	0.0479116	-2.0866	0.0369246	0.440606
170371	TMEM273	182.967	-0.167361	0.0802249	-2.08615	0.036965	0.440803
9363	RAB33A	234.826	-0.115991	0.0556175	-2.08552	0.0370225	0.440908
91039	DPP9	536.399	-0.0408039	0.0195678	-2.08526	0.0370457	0.440908
5355	PLP2	31.8676	-0.163442	0.0784146	-2.08433	0.0371298	0.441624
10111	RAD50	3749.22	0.0410908	0.0197173	2.084	0.0371604	0.441703
154	ADRB2	117.483	-0.101438	0.0487767	-2.07964	0.0375589	0.441729
837	CASP4	101.364	-0.163155	0.0784409	-2.07997	0.0375283	0.441729
1040	CDS1	1548.78	0.0546483	0.0262681	2.0804	0.0374889	0.441729
1318	SLC31A2	1463.53	-0.13475	0.0649046	-2.07613	0.0378824	0.441729
3249	HPN	112.745	-0.166042	0.0798626	-2.0791	0.0376082	0.441729
4240	MFGE8	599.471	0.102625	0.0494003	2.07741	0.0377641	0.441729
5376	PMP22	2991.74	-0.111479	0.0536402	-2.07827	0.0376843	0.441729
5883	RAD9A	186.505	-0.0633421	0.0304972	-2.07698	0.0378032	0.441729
7368	UGT8	4307.06	-0.188644	0.0908047	-2.07747	0.0377585	0.441729
7508	XPC	1436.55	-0.0318915	0.0153456	-2.07822	0.0376893	0.441729
7920	ABHD16A	225.252	0.0972428	0.0467098	2.08185	0.0373562	0.441729
8239	USP9X	9331.53	0.025782	0.0124168	2.07638	0.037859	0.441729
9517	SPTLC2	4008.52	-0.074226	0.0357282	-2.07752	0.0377537	0.441729
10312	TCIRG1	160.181	-0.108185	0.0520115	-2.08002	0.0375233	0.441729
10694	CCT8	2343.39	0.040082	0.0192594	2.08117	0.0374186	0.441729
10752	CHL1	10740.6	0.063559	0.0306076	2.07657	0.037841	0.441729
27236	ARFIP1	780.892	-0.0412202	0.0197866	-2.08324	0.0372295	0.441729
28989	NTMT1	215.093	0.0449524	0.0216481	2.07651	0.0378468	0.441729
54899	PXK	3972.76	-0.123415	0.0593915	-2.078	0.0377097	0.441729
55915	LANCL2	1854.02	0.0308603	0.0148554	2.07738	0.0377663	0.441729
57505	AARS2	705.787	-0.0374811	0.0180044	-2.08177	0.0373632	0.441729
64393	ZMAT3	5287.36	0.0435695	0.0209137	2.0833	0.0372243	0.441729
124460	SNX20	20.8144	-0.182117	0.0876377	-2.07807	0.0377031	0.441729
163087	ZNF383	464.955	-0.0353523	0.0169981	-2.07978	0.037546	0.441729
220108	FAM124A	840.64	-0.123541	0.0594291	-2.07879	0.0376367	0.441729
285267	ZNF619	229.384	-0.0816431	0.0392549	-2.07982	0.037542	0.441729
101928386	NA	44.5501	-0.0916271	0.0440648	-2.07937	0.0375832	0.441729
102465859	MIR7978	70.2565	0.127511	0.0612156	2.08298	0.0372532	0.441729
4929	NR4A2	226.831	-0.344691	0.166145	-2.07464	0.0380197	0.44277
25962	VIRMA	2383.95	0.028294	0.0136377	2.07468	0.0380162	0.44277
51645	PPIL1	802.209	0.0431634	0.0208112	2.07405	0.0380751	0.443135
9123	SLC16A3	119.027	-0.180405	0.0870095	-2.0734	0.0381354	0.443556
9077	DIRAS3	547.775	0.183071	0.0883145	2.07294	0.038178	0.44362
728047	GOLGA8Q	1073.53	-0.0845357	0.0407829	-2.07282	0.0381891	0.44362
728047	GOLGA8O	1073.53	-0.0845357	0.0407829	-2.07282	0.0381891	0.44362
57535	ELAPOR1	2849.2	0.0621632	0.0299954	2.07243	0.0382257	0.443744
7014	TERF2	1063.23	0.0320641	0.0154779	2.0716	0.0383024	0.444096
56006	SMG9	694.153	-0.041446	0.0200107	-2.07119	0.0383414	0.444268
1362	CPD	3805.32	-0.0533567	0.0257815	-2.06957	0.0384925	0.44484
59307	SIGIRR	163.939	-0.0929163	0.044896	-2.06959	0.038491	0.44484
64129	TINAGL1	228.439	-0.0945086	0.0456702	-2.06937	0.0385115	0.44484
144448	TSPAN19	28.5714	-0.128126	0.0619091	-2.06959	0.0384912	0.44484
834	CASP1	86.2156	-0.143247	0.0692968	-2.06714	0.0387206	0.445999
10213	PSMD14	1493.36	0.0332643	0.0160941	2.06686	0.0387477	0.445999
11072	DUSP14	617.212	0.0952636	0.0460724	2.06769	0.0386687	0.445999
27165	GLS2	1044.33	0.0565239	0.0273491	2.06675	0.0387573	0.445999
51338	MS4A4A	63.7293	-0.223386	0.108041	-2.06759	0.0386782	0.445999
55845	BRK1	1612.64	0.0344519	0.0166688	2.06685	0.0387485	0.445999
1003	CDH5	569.726	-0.116858	0.056629	-2.06358	0.0390579	0.446471
2346	FOLH1	1694.81	-0.167088	0.0809881	-2.06312	0.0391013	0.446471
3800	KIF5C	25887.7	0.0406378	0.0197204	2.0607	0.0393317	0.446471
3831	KLC1	7526.56	0.0331815	0.0160925	2.06192	0.0392156	0.446471
5168	ENPP2	7510.01	-0.160753	0.0779233	-2.06297	0.0391157	0.446471
6541	SLC7A1	1383.38	-0.0607008	0.0293837	-2.0658	0.0388475	0.446471
6860	SYT4	4346	0.0982582	0.0476597	2.06166	0.0392399	0.446471
7533	YWHAH	5589.81	0.0693754	0.0336102	2.06412	0.0390067	0.446471
10574	CCT7	3035.1	0.0329533	0.0159745	2.06288	0.0391244	0.446471
22913	RALY	985.878	-0.0637536	0.0308776	-2.06472	0.0389493	0.446471
51661	FKBP7	78.0368	-0.0661539	0.0320999	-2.06088	0.0393148	0.446471
54850	FBXL12	162.828	-0.0486127	0.0235371	-2.06537	0.0388884	0.446471
55022	PID1	798.138	0.0606292	0.0293765	2.06386	0.0390305	0.446471
116931	MED12L	2659.44	0.0347151	0.0168428	2.06112	0.0392914	0.446471
124790	HEXIM2	283.402	-0.0450275	0.0218399	-2.06171	0.0392353	0.446471
135932	TMEM139	92.7062	-0.156046	0.0755771	-2.06472	0.0389492	0.446471
147920	IGFL2	160.135	-0.0710264	0.0344162	-2.06375	0.0390418	0.446471
161394	SAMD15	270.812	0.0676541	0.0327473	2.06595	0.0388336	0.446471
728498	GOLGA8H	614.585	-0.076958	0.0373454	-2.06071	0.0393309	0.446471
100887750	MRPS31P5	469.425	-0.0648743	0.0314305	-2.06406	0.0390124	0.446471
1180	CLCN1	28.8571	-0.111639	0.0542289	-2.05867	0.0395261	0.446755
5708	PSMD2	4096.29	0.0345166	0.0167665	2.05866	0.0395266	0.446755
8550	MAPKAPK5	1443.87	0.0339553	0.0164885	2.05933	0.0394626	0.446755
51081	MRPS7	718.764	0.0363492	0.0176561	2.05874	0.0395193	0.446755
57569	ARHGAP20	2569.93	0.0744812	0.0361628	2.05961	0.0394363	0.446755
83878	USHBP1	76.3639	-0.117248	0.0569352	-2.05932	0.0394637	0.446755
10488	CREB3	1038.59	0.0359455	0.0174694	2.05762	0.0396262	0.447605
84698	CAPS2	588.246	-0.0482189	0.0234511	-2.05615	0.0397683	0.448475
728441	GGT2	52.0624	0.134238	0.0652888	2.05607	0.0397762	0.448475
2878	GPX3	919.998	0.112926	0.0549515	2.05501	0.0398777	0.44878
9110	MTMR4	3562.42	-0.0302029	0.0146978	-2.05493	0.039886	0.44878
55322	C5orf22	1097.2	0.0483617	0.0235335	2.05502	0.0398774	0.44878
90231	KIAA2013	607.395	-0.048489	0.023601	-2.05453	0.0399243	0.44878
142680	SLC34A3	58.004	-0.124462	0.0605793	-2.05452	0.0399251	0.44878
6102	RP2	200.807	-0.0746466	0.0363468	-2.05373	0.0400017	0.448864
23213	SULF1	299.566	-0.152351	0.0741842	-2.05369	0.0400057	0.448864
285175	UNC80	13798.8	0.0635122	0.0309219	2.05395	0.0399801	0.448864
647979	NORAD	33883	0.0400584	0.0195162	2.05257	0.0401139	0.449803
84787	KMT5C	132.557	-0.0765758	0.0373125	-2.05228	0.040142	0.449845
1140	CHRNB1	182.281	-0.0549244	0.026767	-2.05194	0.0401752	0.449943
280	AMY2B	2874.52	0.057188	0.0278794	2.05126	0.0402413	0.450408
6586	SLIT3	1669.47	0.0824375	0.0401936	2.05101	0.0402657	0.450408
2896	GRN	736.632	-0.0713371	0.0348502	-2.04696	0.0406617	0.451537
5754	PTK7	162.188	-0.0626469	0.0305768	-2.04884	0.0404782	0.451537
7360	UGP2	4232.03	0.0533315	0.0260541	2.04696	0.0406622	0.451537
7375	USP4	2139.75	0.0315281	0.0153926	2.04826	0.0405343	0.451537
10207	PATJ	2066.2	0.0400635	0.0195508	2.0492	0.040443	0.451537
23383	MAU2	1375.09	-0.0425787	0.020811	-2.04597	0.040759	0.451537
29098	RANGRF	38.3116	0.0923256	0.0451117	2.0466	0.0406974	0.451537
29121	CLEC2D	178.976	-0.0795869	0.0388727	-2.04737	0.0406215	0.451537
51071	DERA	298.975	-0.0755768	0.0369159	-2.04727	0.0406315	0.451537
51104	ABHD17B	1376.94	-0.082741	0.0404407	-2.04598	0.040758	0.451537
57085	AGTRAP	141.423	-0.113815	0.0555889	-2.04744	0.0406145	0.451537
64960	MRPS15	611.118	0.0319048	0.0155882	2.04673	0.0406842	0.451537
91156	IGFN1	86.6944	0.230386	0.112487	2.04812	0.0405479	0.451537
132946	ARL9	35.8229	0.0983485	0.048033	2.04752	0.0406073	0.451537
474344	GIMAP6	384.791	-0.0871093	0.0425565	-2.04691	0.0406671	0.451537
100874087	PCDH9-AS4	232.955	-0.105011	0.0513241	-2.04604	0.0407529	0.451537
10391	CORO2B	4828.24	0.0515379	0.0252008	2.04509	0.0408458	0.451683
124925	SEZ6	4475.03	0.083552	0.0408521	2.04523	0.0408319	0.451683
249	ALPL	193.904	-0.109967	0.0540135	-2.03592	0.0417585	0.452624
714	C1QC	428.282	-0.248201	0.121697	-2.03949	0.0414013	0.452624
1660	DHX9	5413.75	0.0312202	0.0153325	2.03621	0.0417295	0.452624
2567	GABRG3	377.376	0.0689121	0.0337543	2.04158	0.0411933	0.452624
2664	GDI1	9994.03	0.0322398	0.0157947	2.04118	0.0412328	0.452624
2705	GJB1	457.395	-0.169649	0.0832609	-2.03756	0.0415937	0.452624
2956	MSH6	1580.09	-0.0408066	0.0200423	-2.03603	0.0417477	0.452624
3310	HSPA6	504.295	-0.471724	0.231184	-2.04047	0.0413039	0.452624
4642	MYO1D	1386.03	-0.12273	0.0601497	-2.04041	0.0413097	0.452624
5019	OXCT1	3884.18	0.0500011	0.0245566	2.03616	0.0417346	0.452624
7412	VCAM1	269.484	-0.231437	0.113397	-2.04095	0.0412555	0.452624
8337	H2AC18	384.597	-0.131401	0.0644502	-2.03879	0.0414706	0.452624
9322	TRIP10	155.24	-0.130363	0.063818	-2.04273	0.0410796	0.452624
9783	RIMS3	5438.04	0.0785256	0.0385125	2.03896	0.0414536	0.452624
10229	COQ7	667.208	0.0328951	0.0161421	2.03785	0.041565	0.452624
10610	ST6GALNAC2	76.9455	-0.101072	0.0496025	-2.03764	0.0415863	0.452624
23335	WDR7	6207	0.0353887	0.0173392	2.04096	0.0412545	0.452624
51194	IPO11	984.291	0.0334327	0.0164221	2.03584	0.0417667	0.452624
55248	PACC1	711.48	-0.109789	0.0538777	-2.03774	0.0415755	0.452624
55605	KIF21A	6843.29	0.0379956	0.018647	2.03763	0.0415873	0.452624
56893	UBQLN4	2733.08	0.0501825	0.0245877	2.04096	0.0412553	0.452624
57468	SLC12A5	9475.13	0.0721976	0.0354352	2.03745	0.0416049	0.452624
57580	PREX1	5590.68	-0.0925572	0.0454121	-2.03816	0.0415337	0.452624
63920	ZBED8	415.219	-0.062882	0.0308278	-2.03978	0.041372	0.452624
79188	TMEM43	1412.16	-0.0328357	0.0161168	-2.03736	0.0416139	0.452624
83473	KATNAL2	776.946	0.0533678	0.0261491	2.04091	0.0412601	0.452624
84910	TMEM87B	925.436	-0.0411806	0.0201914	-2.03951	0.0413989	0.452624
126669	SHE	362.13	-0.0932518	0.0457964	-2.03622	0.0417279	0.452624
138046	RALYL	1554.42	0.060336	0.0296274	2.03649	0.0417009	0.452624
139818	DOCK11	3019.38	0.0819812	0.0401798	2.04036	0.0413146	0.452624
221078	NSUN6	777.892	-0.0376063	0.0184497	-2.03832	0.0415181	0.452624
259285	TAS2R39	40.557	-0.196589	0.0963567	-2.04022	0.0413286	0.452624
100129361	SMIM10L1	665.831	0.0732273	0.0358307	2.0437	0.0409832	0.452624
4708	NDUFB2	1098.97	0.0498297	0.0245156	2.03257	0.0420957	0.452719
4802	NFYC	777.93	0.0246868	0.0121485	2.03209	0.0421442	0.452719
6572	SLC18A3	46.8404	-0.181682	0.089333	-2.03376	0.0419756	0.452719
7633	ZNF79	470.803	0.0347347	0.017088	2.0327	0.0420829	0.452719
9470	EIF4E2	1454.81	0.030138	0.0148218	2.03335	0.042017	0.452719
10585	POMT1	1174.71	-0.0384862	0.0189314	-2.03294	0.042059	0.452719
23780	APOL2	633.456	-0.136398	0.0670995	-2.03277	0.0420755	0.452719
25932	CLIC4	5611.94	-0.117518	0.0577846	-2.03372	0.0419802	0.452719
55714	TENM3	3820.9	0.0681346	0.0335118	2.03315	0.0420372	0.452719
79411	GLB1L	139.28	-0.0465361	0.0228984	-2.03228	0.0421252	0.452719
84319	CMSS1	495.059	0.0482441	0.0237308	2.03298	0.042055	0.452719
114792	KLHL32	1850.45	-0.114307	0.056203	-2.03383	0.0419689	0.452719
158572	USP27X-DT	45.8394	0.0764146	0.0375625	2.03433	0.041918	0.452719
388962	BOLA3	270.373	0.0544016	0.026759	2.03302	0.0420504	0.452719
723790	H2AC19	384.775	-0.130839	0.0643691	-2.03264	0.0420893	0.452719
5216	PFN1	1127.66	-0.0568518	0.0279805	-2.03184	0.0421703	0.452735
2687	GGT5	221.48	-0.130252	0.0641331	-2.03097	0.042258	0.452884
9314	KLF4	218.182	-0.209501	0.103136	-2.03131	0.0422233	0.452884
57172	CAMK1G	1782.86	0.0947313	0.0466413	2.03106	0.0422489	0.452884
3959	LGALS3BP	1304.38	-0.0957255	0.0471538	-2.03007	0.0423497	0.453266
4324	MMP15	167.258	-0.0753006	0.0370923	-2.03009	0.0423478	0.453266
57475	PLEKHH1	8372.98	-0.137129	0.0675618	-2.02969	0.0423885	0.453266
375757	SWI5	239.963	-0.0460569	0.022692	-2.02965	0.0423921	0.453266
3035	HARS1	2445.65	0.0385869	0.0190297	2.02772	0.0425887	0.453446
5753	PTK6	64.9027	-0.125012	0.0616269	-2.02853	0.0425058	0.453446
5798	PTPRN	5498.08	0.0809266	0.0399165	2.0274	0.042622	0.453446
7417	VDAC2	2169.92	0.0306336	0.0151147	2.02675	0.0426879	0.453446
9953	HS3ST3B1	34.5613	-0.252909	0.12476	-2.02717	0.0426447	0.453446
10539	GLRX3	864.572	0.0313327	0.0154581	2.02694	0.0426682	0.453446
23150	FRMD4B	2396.63	-0.0917269	0.0452381	-2.02765	0.0425963	0.453446
54502	RBM47	67.3604	-0.199098	0.0981964	-2.02755	0.0426065	0.453446
55975	KLHL7	1519.11	0.0300184	0.0148064	2.0274	0.0426217	0.453446
64342	HS1BP3	506.669	-0.0476844	0.0235074	-2.02848	0.0425113	0.453446
79943	ZNF696	265.048	-0.0459934	0.0226846	-2.02751	0.04261	0.453446
219527	LRRC55	231.043	-0.156954	0.0774472	-2.02659	0.0427045	0.453446
254863	TMEM256	209.676	-0.054587	0.0269397	-2.02626	0.0427378	0.453537
231	AKR1B1	1688.62	0.0385354	0.019026	2.02541	0.0428254	0.453716
720	C4A	1267.6	-0.244232	0.121169	-2.01563	0.0438389	0.453716
928	CD9	2096.05	-0.120831	0.0597839	-2.02113	0.0432666	0.453716
1350	COX7C	3499.42	0.051014	0.0252696	2.01879	0.0435089	0.453716
3663	IRF5	102.234	-0.108689	0.0537166	-2.02338	0.0430338	0.453716
3916	LAMP1	2792.9	-0.0644224	0.0318652	-2.02172	0.0432057	0.453716
4538	MT-ND4	53138.1	0.124922	0.0618505	2.01974	0.0434101	0.453716
4796	TONSL	54.3927	-0.0942055	0.0466594	-2.019	0.0434868	0.453716
5327	PLAT	688.505	-0.0975106	0.0483537	-2.01661	0.0437359	0.453716
5790	PTPRCAP	37.444	-0.116752	0.0579196	-2.01576	0.0438254	0.453716
6282	S100A11	87.3907	-0.143524	0.0711378	-2.01754	0.0436388	0.453716
6487	ST3GAL3	696.258	0.0376368	0.0186596	2.01702	0.0436937	0.453716
6624	FSCN1	2079.07	-0.0592262	0.0293695	-2.01659	0.0437384	0.453716
6880	TAF9	726.206	0.0531804	0.0262812	2.02351	0.0430202	0.453716
7222	TRPC3	777.281	-0.135663	0.0670643	-2.02288	0.0430855	0.453716
8233	ZRSR2	391.029	0.0483174	0.0239226	2.01974	0.0434104	0.453716
8601	RGS20	885.9	0.066498	0.0329003	2.0212	0.0432593	0.453716
8840	CCN4	27.6645	-0.197031	0.0975819	-2.01913	0.0434735	0.453716
9520	NPEPPS	4975.24	0.0366105	0.0181431	2.01787	0.0436048	0.453716
10234	LRRC17	79.9662	-0.0914713	0.0453401	-2.01745	0.0436487	0.453716
10897	YIF1A	443.567	-0.036641	0.0181219	-2.02192	0.0431842	0.453716
23235	SIK2	3433.4	0.0331046	0.0163759	2.02154	0.0432234	0.453716
23423	TMED3	350.776	-0.0459005	0.0227542	-2.01723	0.043671	0.453716
23471	TRAM1	1648.93	-0.0569796	0.0282647	-2.01593	0.0438077	0.453716
25820	ARIH1	3099.92	0.026239	0.0129928	2.01951	0.043434	0.453716
26136	TES	64.8265	-0.118495	0.0587874	-2.01565	0.0438367	0.453716
27297	CRCP	1193.09	0.0330501	0.0163249	2.02452	0.0429162	0.453716
55030	FBXO34	2111.37	0.0585621	0.0289602	2.02216	0.0431597	0.453716
55191	NADSYN1	879.904	-0.0375689	0.0185658	-2.02355	0.0430166	0.453716
55798	METTL2B	740.366	-0.033786	0.0167392	-2.01837	0.0435525	0.453716
64773	PCED1A	550.028	-0.0459254	0.022688	-2.02422	0.0429478	0.453716
65008	MRPL1	478.176	0.0454461	0.022494	2.02037	0.0433449	0.453716
80762	NDFIP1	7174.21	0.0427868	0.0211948	2.01874	0.043514	0.453716
84282	RNF135	124.757	-0.0757032	0.0374703	-2.02035	0.0433467	0.453716
84289	ING5	1091.5	-0.0295184	0.0146191	-2.01916	0.0434708	0.453716
92291	CAPN13	94.9793	-0.161895	0.0799944	-2.02382	0.0429884	0.453716
92749	DRC1	58.371	-0.111699	0.0553929	-2.01649	0.0437483	0.453716
150677	OTOS	27.1425	-0.220812	0.109515	-2.01627	0.0437722	0.453716
282890	ZNF311	33.1255	-0.151701	0.0749351	-2.02443	0.0429259	0.453716
282996	RBM20	621.537	0.0932413	0.046209	2.01782	0.0436104	0.453716
375387	NRROS	31.6916	-0.137624	0.0679474	-2.02546	0.0428206	0.453716
100101938	ANKRD26P3	127.294	0.180436	0.0891197	2.02465	0.0429036	0.453716
4508	MT-ATP6	39527.6	0.127669	0.063359	2.01501	0.0439036	0.453742
5528	PPP2R5D	2751.91	0.0452727	0.022469	2.0149	0.0439156	0.453742
27151	CPAMD8	95.6334	-0.308427	0.153039	-2.01535	0.0438678	0.453742
401145	CCSER1	1564.93	0.0651691	0.0323474	2.01466	0.0439399	0.453742
8396	PIP4K2B	8531.15	0.0315882	0.0156912	2.01311	0.0441028	0.453962
9340	GLP2R	31.8737	0.294126	0.146122	2.01289	0.0441265	0.453962
10079	ATP9A	26070.3	0.0433588	0.0215273	2.01414	0.0439952	0.453962
51296	SLC15A3	97.8317	-0.112118	0.0556886	-2.01331	0.0440825	0.453962
56993	TOMM22	918.154	0.0381733	0.0189635	2.01299	0.0441154	0.453962
10981	RAB32	57.705	-0.10305	0.0512317	-2.01145	0.0442776	0.455187
57180	ACTR3B	2462.05	0.062284	0.0309741	2.01084	0.0443421	0.455595
673	BRAF	5664.72	0.0378974	0.0188601	2.0094	0.044495	0.456344
1352	COX10	321.403	0.0326584	0.0162515	2.00956	0.0444776	0.456344
1890	TYMP	95.7746	-0.192302	0.0957415	-2.00855	0.0445847	0.456344
2596	GAP43	2939.74	0.110006	0.0547755	2.00831	0.0446107	0.456344
3293	HSD17B3	149.68	-0.177221	0.0883468	-2.00597	0.0448591	0.456344
3551	IKBKB	1028.31	-0.0349942	0.0174346	-2.00717	0.0447314	0.456344
6422	SFRP1	1065.24	-0.108692	0.0542037	-2.00525	0.0449366	0.456344
8175	SF3A2	258.358	-0.0784731	0.0391426	-2.0048	0.0449846	0.456344
8428	STK24	2045.98	0.032009	0.0159576	2.00589	0.0448685	0.456344
8797	TNFRSF10A	41.7632	-0.167404	0.0834711	-2.00553	0.0449062	0.456344
9296	ATP6V1F	1210.62	0.0405576	0.0201811	2.00968	0.0444652	0.456344
10226	PLIN3	311.167	-0.146297	0.0729758	-2.00473	0.0449915	0.456344
10687	PNMA2	12482.5	0.0636251	0.0317197	2.00586	0.0448717	0.456344
25942	SIN3A	1769.77	0.0327182	0.0163147	2.00544	0.0449156	0.456344
26030	PLEKHG3	2930.49	-0.123366	0.0614669	-2.00703	0.0447464	0.456344
53827	FXYD5	126.954	-0.0904511	0.0451165	-2.00483	0.0449809	0.456344
54932	EXD3	197.059	-0.0876758	0.0437379	-2.00457	0.0450088	0.456344
55843	ARHGAP15	65.6161	-0.146893	0.0732179	-2.00624	0.0448308	0.456344
80830	APOL6	849.111	-0.136843	0.0681758	-2.00721	0.0447271	0.456344
84705	GTPBP3	133.88	-0.0815521	0.0406832	-2.00456	0.0450098	0.456344
113277	TMEM106A	134.163	-0.0939891	0.0468381	-2.00668	0.0447838	0.456344
170575	GIMAP1	64.8788	-0.101759	0.0507276	-2.00599	0.0448572	0.456344
373156	GSTK1	860.252	-0.0277234	0.0138014	-2.00873	0.0445653	0.456344
8803	SUCLA2	2060.52	0.0443207	0.022123	2.00337	0.0451371	0.457217
26280	IL1RAPL2	100.727	0.0973454	0.0485983	2.00306	0.0451704	0.457217
79709	COLGALT1	591.987	-0.051166	0.0255431	-2.00313	0.0451638	0.457217
2091	FBL	408.907	0.0499346	0.0249422	2.00201	0.0452836	0.457348
5480	PPIC	108.485	-0.0622119	0.0310706	-2.00228	0.0452549	0.457348
54765	TRIM44	5923.57	0.0372284	0.0185997	2.00156	0.0453324	0.457348
64326	COP1	1679.76	0.0277355	0.0138567	2.0016	0.0453282	0.457348
120227	CYP2R1	263.155	-0.049643	0.0247972	-2.00196	0.0452891	0.457348
2104	ESRRG	799.261	0.0739537	0.0369712	2.00031	0.0454672	0.457465
4217	MAP3K5	5317.72	0.0503882	0.0251813	2.00101	0.045391	0.457465
4686	NCBP1	2805.39	0.0282846	0.0141402	2.0003	0.0454683	0.457465
9371	KIF3B	5375.13	0.0411627	0.0205765	2.00047	0.0454498	0.457465
51162	EGFL7	487.174	-0.0974027	0.0486777	-2.00097	0.0453953	0.457465
8773	SNAP23	709.244	-0.0747651	0.0373871	-1.99976	0.0455265	0.457801
6793	STK10	483.582	-0.0562392	0.0281338	-1.99899	0.0456091	0.458132
55297	CCDC91	2340.45	0.0423334	0.0211755	1.99917	0.0455897	0.458132
3265	HRAS	1049.4	0.0483917	0.0242324	1.99698	0.0458272	0.45982
79145	CHCHD7	792.147	0.0462332	0.0231502	1.9971	0.0458145	0.45982
8330	H2AC15	22.2217	-0.14199	0.0711157	-1.9966	0.0458687	0.459986
55016	MARCHF1	1359.58	-0.0767247	0.0384321	-1.99637	0.0458939	0.459988
1069	CETN2	793.431	0.0393458	0.0197519	1.992	0.0463706	0.460241
1731	SEPTIN1	141.876	-0.0594066	0.0298363	-1.99108	0.0464719	0.460241
2232	FDXR	118.571	-0.0890552	0.0446905	-1.99271	0.0462933	0.460241
3840	KPNA4	3325.66	0.0214728	0.0107675	1.99422	0.0461279	0.460241
5130	PCYT1A	727.215	-0.0297756	0.0149325	-1.99402	0.04615	0.460241
6391	SDHC	1801.88	0.0383194	0.0192474	1.99088	0.046494	0.460241
7203	CCT3	3391.76	0.0342804	0.0172118	1.99168	0.0464059	0.460241
9353	SLIT2	2461.26	0.0598515	0.0300608	1.99101	0.0464793	0.460241
22864	R3HDM2	2698.21	0.0433385	0.0217646	1.99123	0.0464551	0.460241
23367	LARP1	5999.23	0.0308719	0.0154943	1.99247	0.0463194	0.460241
23531	MMD	4770.63	0.0692424	0.0347082	1.99499	0.0460444	0.460241
51650	MRPS33	554.6	0.0438634	0.0220276	1.99129	0.046449	0.460241
54952	TRNAU1AP	386.425	-0.0349259	0.0175229	-1.99315	0.0462446	0.460241
55764	IFT122	1824.97	0.0499386	0.0250569	1.99301	0.0462605	0.460241
56882	CDC42SE1	1401.59	-0.0696851	0.0350006	-1.99097	0.0464841	0.460241
57699	CPNE5	5093.35	0.0820928	0.0411499	1.99497	0.0460465	0.460241
64764	CREB3L2	873.545	-0.0680758	0.0341532	-1.99325	0.0462346	0.460241
83941	TM2D1	615.301	-0.0364568	0.0182962	-1.99259	0.0463067	0.460241
84900	RNFT2	1055.03	0.0477043	0.0239206	1.99428	0.0461216	0.460241
124491	TMEM170A	1089.07	-0.0540767	0.027127	-1.99346	0.0462106	0.460241
286827	TRIM59	809.93	-0.177849	0.0892972	-1.99165	0.0464091	0.460241
100506108	SIX3-AS1	138.068	0.0693198	0.0347388	1.99546	0.045993	0.460241
51122	COMMD2	744.062	-0.0432675	0.0217357	-1.99062	0.0465222	0.460272
6663	SOX10	1052.03	-0.124766	0.0626849	-1.99037	0.0465499	0.460299
41	ASIC1	1390.06	0.0699215	0.0351404	1.98977	0.0466161	0.460469
2954	GSTZ1	293.997	-0.0686828	0.0345417	-1.9884	0.0467673	0.460494
6397	SEC14L1	5775.85	0.0548122	0.0275661	1.98839	0.0467684	0.460494
57414	RHBDD2	3970.83	0.0550331	0.027664	1.98934	0.0466635	0.460494
64094	SMOC2	855.607	0.0982191	0.0493854	1.98883	0.0467203	0.460494
768206	PRCD	113.924	-0.133284	0.0670391	-1.98815	0.0467947	0.460494
100616229	MIR4473	21.7912	0.11379	0.0572296	1.9883	0.0467786	0.460494
292	SLC25A5	1865.14	0.0419339	0.0210965	1.98772	0.046843	0.460723
79447	PAGR1	753.678	-0.0378707	0.0190546	-1.98749	0.0468685	0.460728
81615	TMEM163	176.432	0.0732797	0.0368809	1.98693	0.0469303	0.461089
2057	EPOR	160.894	-0.0537865	0.0270742	-1.98664	0.0469628	0.461163
6581	SLC22A3	134.088	0.0902822	0.0454609	1.98593	0.0470411	0.461685
5154	PDGFA	609.871	-0.0854994	0.0430691	-1.98517	0.0471259	0.462271
9220	TIAF1	94.292	-0.0753206	0.0379585	-1.98429	0.0472238	0.462738
54853	WDR55	389.673	-0.0453116	0.0228341	-1.98439	0.0472128	0.462738
23508	TTC9	727.462	0.054784	0.0276138	1.98393	0.0472631	0.462877
84445	LZTS2	893.137	-0.0739695	0.0372909	-1.98358	0.0473024	0.463015
3688	ITGB1	3770.87	-0.0660994	0.0333381	-1.9827	0.0474009	0.463241
54439	RBM27	2241.51	0.0235926	0.0118969	1.98308	0.0473581	0.463241
54442	KCTD5	332.643	-0.0504117	0.0254256	-1.98272	0.0473992	0.463241
8445	DYRK2	746.151	-0.0413696	0.0208717	-1.98209	0.0474691	0.463432
55153	SDAD1	1646.09	0.0460163	0.0232188	1.98185	0.047496	0.463432
101928345	PABPC1L2B-AS1	114.242	0.099995	0.050454	1.98191	0.0474898	0.463432
767577	SNORD114-1	61.7093	0.091839	0.0463659	1.98075	0.0476198	0.464325
873	CBR1	1710.25	-0.0848778	0.0428625	-1.98023	0.0476772	0.464462
3978	LIG1	482.749	-0.0451748	0.0228323	-1.97854	0.0478674	0.464967
8477	GPR65	33.5463	-0.206065	0.104156	-1.97843	0.0478806	0.464967
55860	ACTR10	1685.33	0.0385786	0.0194922	1.97918	0.0477952	0.464967
57458	TMCC3	1232.3	-0.123844	0.0625854	-1.97879	0.0478393	0.464967
79026	AHNAK	16136.4	-0.0768438	0.0388279	-1.97909	0.0478063	0.464967
143903	LAYN	413.616	-0.11872	0.0599907	-1.97898	0.0478185	0.464967
2819	GPD1	167.897	-0.163821	0.0828234	-1.97795	0.0479342	0.464997
767585	SNORD114-9	26.3191	0.123025	0.0621931	1.97811	0.0479162	0.464997
6863	TAC1	4163.88	0.117323	0.0593295	1.97749	0.0479868	0.465017
79589	RNF128	277.109	0.0967772	0.0489389	1.97751	0.0479839	0.465017
5354	PLP1	104242	-0.154713	0.0782693	-1.97667	0.048079	0.465666
4122	MAN2A2	4883.24	-0.0599341	0.0303347	-1.97576	0.048182	0.465953
5178	PEG3	31267.4	0.0700953	0.0354781	1.97574	0.0481845	0.465953
6752	SSTR2	551.249	0.139001	0.0703432	1.97603	0.0481509	0.465953
1195	CLK1	4344.21	-0.0783369	0.0396622	-1.9751	0.0482568	0.46601
9915	ARNT2	16111	0.043534	0.0220428	1.97498	0.0482709	0.46601
54809	SAMD9	214.25	-0.0812247	0.0411179	-1.97541	0.0482219	0.46601
2123	EVI2A	2384.95	-0.15168	0.0768877	-1.97274	0.0485248	0.466207
4007	PRICKLE3	31.7979	-0.108305	0.0549001	-1.97276	0.0485234	0.466207
9767	JADE3	248.783	-0.0788508	0.0399482	-1.97383	0.0484015	0.466207
23587	ELP5	559.591	0.0340501	0.0172523	1.97366	0.0484203	0.466207
29015	SLC43A3	163.878	-0.0885668	0.0448726	-1.97374	0.0484116	0.466207
84516	DCTN5	5337.8	0.0312024	0.0158158	1.97287	0.0485105	0.466207
117584	RFFL	360.922	-0.100843	0.0511215	-1.97261	0.04854	0.466207
136051	ZNF786	399.669	0.0511781	0.0259377	1.97312	0.048482	0.466207
4360	MRC1	254.162	-0.148775	0.0754365	-1.97218	0.0485886	0.46643
10904	BLCAP	5440.6	0.0750034	0.0380525	1.97105	0.0487179	0.467428
6990	DYNLT3	1645.7	0.054412	0.027618	1.97016	0.0488197	0.467959
120114	FAT3	32571.6	0.0698666	0.035463	1.97012	0.0488241	0.467959
256714	MAP7D2	2988.32	0.0564772	0.0286775	1.96939	0.0489085	0.468524
4659	PPP1R12A	4540.13	0.0321161	0.0163123	1.96882	0.0489734	0.468902
5027	P2RX7	1244.79	-0.131567	0.0668467	-1.96819	0.0490462	0.469111
26153	KIF26A	49.9127	-0.13458	0.0683749	-1.96826	0.0490383	0.469111
3945	LDHB	11346.6	0.0411614	0.0209235	1.96724	0.049156	0.469673
7503	XIST	4805.85	0.582234	0.296027	1.96683	0.0492032	0.469881
3911	LAMA5	415.051	-0.115248	0.0586028	-1.96659	0.0492299	0.469892
238	ALK	398.662	0.0630541	0.032069	1.9662	0.0492755	0.470083
23520	ANP32C	46.7514	-0.0949969	0.0483553	-1.96456	0.0494652	0.470431
29095	ORMDL2	122.039	-0.0631155	0.032127	-1.96456	0.0494647	0.470431
55753	OGDHL	3731.3	0.0546648	0.0278131	1.96543	0.049364	0.470431
80817	CEP44	906.304	-0.0426719	0.0217157	-1.96503	0.0494111	0.470431
84292	WDR83	147.407	-0.046319	0.0235649	-1.96559	0.0493459	0.470431
84689	MS4A14	25.6398	-0.225264	0.114656	-1.9647	0.0494489	0.470431
51673	TPPP3	868.873	-0.150734	0.0767423	-1.96416	0.0495118	0.470631
56850	GRIPAP1	3290.73	0.0346205	0.0176293	1.9638	0.0495527	0.470776
22933	SIRT2	3251.25	-0.0854204	0.0435244	-1.96259	0.0496944	0.47115
53905	DUOX1	472.616	-0.0642479	0.0327285	-1.96306	0.0496396	0.47115
57214	CEMIP	1000.33	-0.0713056	0.03633	-1.96272	0.0496788	0.47115
221302	ZUP1	526.964	-0.029161	0.0148565	-1.96285	0.0496641	0.47115
259236	TMIE	43.043	-0.149875	0.0763909	-1.96195	0.0497678	0.47136
2065	ERBB3	3062.74	-0.136839	0.0697901	-1.96072	0.0499114	0.471731
2180	ACSL1	2428.13	-0.0814278	0.0415431	-1.96008	0.0499863	0.471731
2628	GATM	4117.05	-0.0832025	0.0424228	-1.96127	0.0498474	0.471731
23332	CLASP1	5906.73	0.026776	0.0136597	1.96021	0.0499707	0.471731
25782	RAB3GAP2	2784.81	0.027612	0.0140816	1.96086	0.0498959	0.471731
29906	ST8SIA5	236.989	0.0793631	0.0404725	1.96091	0.0498893	0.471731
60526	LDAH	681.362	0.0510421	0.02604	1.96014	0.0499793	0.471731
3689	ITGB2	460.317	-0.131463	0.0670863	-1.95962	0.0500406	0.472001
9666	DZIP3	4408.21	0.0383905	0.0196011	1.95859	0.0501606	0.472074
55756	INTS9	391.316	-0.0293091	0.0149626	-1.95883	0.0501329	0.472074
55974	SLC50A1	121.635	-0.0637542	0.0325458	-1.95891	0.0501239	0.472074
80146	UXS1	964.297	0.0313391	0.0160019	1.95846	0.0501765	0.472074
85390	SNORD14D	34.8799	-0.234327	0.119608	-1.95913	0.0500978	0.472074
6414	SELENOP	1581.89	-0.132647	0.0677607	-1.95758	0.0502789	0.472796
51093	RRNAD1	311.576	-0.048371	0.0247223	-1.95657	0.0503979	0.473432
779	CACNA1S	71.9312	0.136462	0.0698095	1.95477	0.0506097	0.474335
8566	PDXK	9303.65	0.0473346	0.0242143	1.95482	0.0506041	0.474335
26128	KIFBP	1713.15	0.0280989	0.0143753	1.95466	0.0506229	0.474335
158747	MOSPD2	1086.73	-0.101921	0.0521301	-1.95512	0.0505684	0.474335
339804	C2orf74	735.395	0.0617487	0.0315775	1.95546	0.0505287	0.474335
10087	CERT1	3463.5	0.0367108	0.0187854	1.95422	0.0506753	0.474585
414899	BLID	47.7673	-0.129286	0.0661755	-1.95368	0.0507396	0.474946
25825	BACE2	162.387	-0.128709	0.0658921	-1.95333	0.0507807	0.475089
2314	FLII	1430.7	-0.0430853	0.0220766	-1.95163	0.0509821	0.475528
3937	LCP2	145.694	-0.117431	0.0601719	-1.95159	0.0509865	0.475528
4519	MT-CYB	45203.6	0.122086	0.0625713	1.95115	0.051039	0.475528
5118	PCOLCE	41.1326	-0.114496	0.0586574	-1.95195	0.0509445	0.475528
8036	SHOC2	2521.57	0.0332584	0.0170322	1.95267	0.0508584	0.475528
8490	RGS5	7002.99	0.0762429	0.0390555	1.95217	0.0509183	0.475528
23670	CEMIP2	1247.16	-0.0811632	0.0416014	-1.95097	0.0510601	0.475528
85416	ZIC5	54.0653	-0.137682	0.0705489	-1.95158	0.0509877	0.475528
100506736	NA	23.4832	-0.170717	0.0874905	-1.95126	0.0510258	0.475528
100	ADA	159.505	-0.115365	0.0594238	-1.9414	0.0522104	0.475771
378	ARF4	1862.15	0.0319484	0.0164469	1.94252	0.0520746	0.475771
518	ATP5MC3	2155.13	0.0370648	0.0190635	1.94428	0.051862	0.475771
1601	DAB2	541.681	-0.0793326	0.0408014	-1.94436	0.0518523	0.475771
1759	DNM1	6737.7	0.0618517	0.0318563	1.94159	0.0521873	0.475771
2828	GPR4	42.8592	-0.211504	0.108769	-1.94452	0.0518325	0.475771
3185	HNRNPF	1429.5	-0.0636481	0.0327575	-1.94301	0.0520151	0.475771
4148	MATN3	61.1871	-0.143377	0.0737917	-1.943	0.0520163	0.475771
4509	MT-ATP8	3442.21	0.15813	0.0812082	1.94721	0.0515092	0.475771
5048	PAFAH1B1	13883.3	0.0343424	0.0176408	1.94676	0.051564	0.475771
5265	SERPINA1	94.6067	-0.251253	0.129437	-1.94113	0.0522425	0.475771
5510	PPP1R7	3089.18	0.0596034	0.0307053	1.94115	0.0522407	0.475771
5965	RECQL	488.463	-0.0466988	0.0240594	-1.94098	0.052261	0.475771
6014	RIT2	231.598	0.0979431	0.0502892	1.9476	0.0514633	0.475771
6773	STAT2	2636.03	-0.0446273	0.0229512	-1.94444	0.0518421	0.475771
7102	TSPAN7	13114.1	0.0532396	0.0273599	1.9459	0.0516666	0.475771
9111	NMI	75.6224	-0.0973648	0.0499912	-1.94764	0.0514582	0.475771
10165	SLC25A13	643.104	-0.0884844	0.0455902	-1.94086	0.0522749	0.475771
10824	DIAPH2-AS1	32.6327	0.104712	0.0536895	1.95033	0.0511372	0.475771
10948	STARD3	892.855	-0.0443078	0.022728	-1.94948	0.051238	0.475771
22875	ENPP4	2390.28	-0.0691526	0.0356231	-1.94123	0.0522303	0.475771
22924	MAPRE3	2336.25	0.0486791	0.0250053	1.94675	0.0515642	0.475771
23023	TMCC1	2823.16	0.0221549	0.0114053	1.94251	0.0520753	0.475771
23187	PHLDB1	5114.74	-0.108044	0.0554903	-1.94707	0.0515263	0.475771
26088	GGA1	933.763	-0.0362122	0.0186305	-1.94371	0.0519305	0.475771
55227	LRRC1	668.96	-0.0696333	0.0357912	-1.94554	0.0517099	0.475771
55236	UBA6	2520.55	-0.0353677	0.0181844	-1.94495	0.0517808	0.475771
55356	SLC22A15	1638.83	-0.0730747	0.0376231	-1.94228	0.0521028	0.475771
56920	SEMA3G	477.175	-0.119245	0.0612596	-1.94656	0.051588	0.475771
57018	CCNL1	2289.86	-0.0678927	0.0349788	-1.94097	0.052262	0.475771
64174	DPEP2	46.0398	-0.0979893	0.0503314	-1.94688	0.0515492	0.475771
66035	SLC2A11	749.395	0.0487363	0.0250666	1.94427	0.0518626	0.475771
79571	GCC1	616.209	-0.0329399	0.0169213	-1.94666	0.0515759	0.475771
79778	MICALL2	420.932	-0.0917338	0.0470469	-1.94984	0.0511957	0.475771
84515	MCM8	256.797	-0.063696	0.0327057	-1.94755	0.0514688	0.475771
84707	BEX2	2362.13	0.0558214	0.0286839	1.94609	0.0516442	0.475771
90411	MCFD2	3239.08	0.0376631	0.0193942	1.94197	0.0521404	0.475771
91298	C12orf29	1034.73	0.043178	0.0222385	1.94159	0.0521869	0.475771
91801	ALKBH8	657.724	0.0409924	0.0210829	1.94435	0.0518535	0.475771
135927	LLCFC1	22.0385	-0.174004	0.0896133	-1.94172	0.0521707	0.475771
286343	LURAP1L	99.2568	-0.181852	0.0934915	-1.94512	0.0517603	0.475771
375033	PEAR1	123.865	-0.0882421	0.0454586	-1.94115	0.0522398	0.475771
494513	PJVK	155.823	-0.0551563	0.0283134	-1.94806	0.0514079	0.475771
4957	ODF2	915.198	-0.0314807	0.0162231	-1.94049	0.0523207	0.475855
54566	EPB41L4B	1224.73	0.103589	0.0533876	1.94033	0.0523399	0.475855
389073	C2orf80	573.119	0.0862687	0.044465	1.94015	0.0523616	0.475855
4131	MAP1B	50827.4	0.0477433	0.0246378	1.93781	0.0526466	0.476144
4174	MCM5	258.211	-0.0892003	0.0459989	-1.93918	0.0524789	0.476144
7942	TFEB	416.063	-0.107344	0.0553581	-1.93909	0.0524904	0.476144
23168	RTF1	2477.42	0.0348064	0.0179557	1.93846	0.0525667	0.476144
55700	MAP7D1	3042.13	-0.0373163	0.0192519	-1.93831	0.0525848	0.476144
57863	CADM3	4145.28	0.0771516	0.0398133	1.93784	0.0526433	0.476144
65009	NDRG4	19037.1	0.0460131	0.0237316	1.9389	0.0525135	0.476144
85028	SNHG12	133.767	-0.0612322	0.0315993	-1.93777	0.0526513	0.476144
90957	DHX57	1288.9	0.0307469	0.0158672	1.93776	0.052652	0.476144
130617	ZFAND2B	466.565	-0.0353372	0.018234	-1.93798	0.0526256	0.476144
3299	HSF4	351.789	-0.0595512	0.0307505	-1.93659	0.0527954	0.476738
8125	ANP32A	2777.84	0.0328217	0.0169479	1.93663	0.0527909	0.476738
54879	ST7L	1232.36	0.0238072	0.0122924	1.93674	0.0527775	0.476738
100128108	NA	40.356	-0.114066	0.0589465	-1.93507	0.0529813	0.478182
3678	ITGA5	378.17	-0.130413	0.0674481	-1.93353	0.053171	0.478516
8446	DUSP11	452.646	-0.0309785	0.0160138	-1.93448	0.0530538	0.478516
9369	NRXN3	7505.56	0.0452307	0.0233892	1.93383	0.0531342	0.478516
51560	RAB6B	6525.6	0.0461488	0.02387	1.93334	0.0531948	0.478516
64849	SLC13A3	575.518	-0.0863495	0.0446613	-1.93343	0.053183	0.478516
100188893	TOMM6	792.489	0.0306852	0.0158654	1.9341	0.0531009	0.478516
115584	SLC5A11	580.367	-0.249336	0.12901	-1.93269	0.0532749	0.478953
8079	MLF2	3064.28	0.043062	0.0222887	1.93201	0.0533579	0.479257
59338	PLEKHA1	3439.87	-0.0377258	0.0195269	-1.93199	0.0533607	0.479257
84671	ZNF347	667.887	-0.0561904	0.0290894	-1.93165	0.0534032	0.479405
26119	LDLRAP1	481.932	-0.148133	0.0767083	-1.93111	0.053469	0.479762
2861	GPR37	3492.34	-0.148568	0.0769673	-1.93028	0.0535725	0.479992
92935	MARS2	340.023	-0.0405123	0.0209849	-1.93054	0.0535394	0.479992
286262	TPRN	545.277	-0.101031	0.0523402	-1.93027	0.0535729	0.479992
301	ANXA1	304.887	-0.164946	0.0854723	-1.92982	0.0536291	0.480029
79004	CUEDC2	953.514	0.026855	0.0139144	1.93002	0.0536045	0.480029
412	STS	1391.56	0.0493622	0.0255826	1.92952	0.0536659	0.480124
1123	CHN1	16291.8	0.0658051	0.0341158	1.92887	0.0537467	0.480505
5663	PSEN1	3373.08	-0.0723411	0.0375142	-1.92837	0.0538096	0.480505
60488	MRPS35	1127.05	0.0333802	0.0173117	1.92819	0.0538317	0.480505
100128927	ZBTB42	25.1994	-0.114373	0.059318	-1.92813	0.0538389	0.480505
100506677	AA06	54.7411	0.136519	0.0707867	1.9286	0.0537805	0.480505
52	ACP1	1600.63	0.0363433	0.0188633	1.92667	0.0540212	0.480814
143	PARP4	1021.09	-0.0700568	0.0363612	-1.92669	0.0540181	0.480814
9189	ZBED1	1821.97	-0.0382842	0.0198714	-1.92659	0.0540302	0.480814
22911	WDR47	5092.89	0.0459609	0.0238519	1.92693	0.0539886	0.480814
56951	C5orf15	682.741	-0.0486389	0.0252371	-1.92728	0.0539444	0.480814
81691	REXO5	150.324	0.0764826	0.0396981	1.92661	0.0540287	0.480814
3111	HLA-DOA	84.8099	-0.195061	0.101288	-1.9258	0.0541287	0.481212
9025	RNF8	877.059	0.027068	0.0140576	1.9255	0.054167	0.481212
9805	SCRN1	12580.5	0.0294116	0.0152756	1.9254	0.0541795	0.481212
79009	DDX50	1189.63	0.0287391	0.0149256	1.92549	0.0541684	0.481212
386618	KCTD4	787.967	0.161727	0.0840084	1.92513	0.0542137	0.481284
7343	UBTF	2586.2	0.0271479	0.0141129	1.92362	0.0544024	0.481334
11226	GALNT6	335.362	-0.201882	0.104941	-1.92376	0.054385	0.481334
11329	STK38	727.88	-0.0389347	0.0202349	-1.92414	0.0543375	0.481334
101928085	ERICH6-AS1	77.8684	0.0658815	0.0342271	1.92483	0.0542502	0.481334
102723728	NOMO2	2334.66	0.069865	0.0363105	1.9241	0.0543425	0.481334
7123	CLEC3B	202.575	-0.111666	0.0580759	-1.92276	0.0545097	0.482052
393	ARHGAP4	160.407	-0.100044	0.0521276	-1.91922	0.0549565	0.482523
415	ARSL	72.8316	0.07228	0.0376255	1.92104	0.0547268	0.482523
721	C4B	727.677	-0.219708	0.114713	-1.91528	0.0554569	0.482523
972	CD74	2106.24	-0.190417	0.0991741	-1.92003	0.0548537	0.482523
2209	FCGR1A	193.17	-0.173968	0.0908235	-1.91545	0.0554352	0.482523
2332	FMR1	2273.06	0.0330137	0.0172277	1.91631	0.0553253	0.482523
2905	GRIN2C	845.898	0.0729334	0.0381002	1.91425	0.0555878	0.482523
3664	IRF6	43.6104	-0.146732	0.0766596	-1.91407	0.0556112	0.482523
5862	RAB2A	4702.46	0.0324308	0.0168804	1.92121	0.0547049	0.482523
7048	TGFBR2	890.5	-0.0716238	0.0373005	-1.92018	0.0548346	0.482523
7108	TM7SF2	464.335	-0.0558241	0.0290892	-1.91906	0.0549761	0.482523
7675	ZNF121	592.124	-0.0297754	0.0155418	-1.91582	0.0553877	0.482523
9218	VAPA	5475.77	0.0302378	0.0157781	1.91644	0.0553086	0.482523
9564	BCAR1	880.624	-0.0695909	0.0362851	-1.91789	0.0551246	0.482523
10486	CAP2	3574.22	0.0735591	0.0384233	1.91444	0.055564	0.482523
10507	SEMA4D	3596.96	-0.123768	0.0645448	-1.91755	0.0551684	0.482523
11325	DDX42	4357.71	0.0278185	0.0145016	1.9183	0.055073	0.482523
22808	MRAS	4678.86	0.0526186	0.027446	1.91717	0.0552163	0.482523
23348	DOCK9	7035.71	-0.0576002	0.030079	-1.91496	0.0554972	0.482523
25874	MPC2	1567.56	0.0423702	0.0221273	1.91483	0.0555137	0.482523
29082	CHMP4A	919.142	0.0400474	0.0208494	1.9208	0.0547575	0.482523
29089	UBE2T	153.002	0.0699474	0.0365423	1.91415	0.055601	0.482523
[truncated: 17,311 more rows]

## Sheet: S4
Supplementary Table S4.
Summary Statistics of Gene Expression in the Ventral Striatum
Entrez Gene ID	Gene Name	baseMean	log2FoldChange	lfcSE	stat	pvalue	padj
22899	ARHGEF15	54.2312	-0.25711	0.0572302	-4.49256	7.03724e-06	0.0653199
55584	CHRNA9	5.57678	-1.17341	0.264486	-4.43657	9.14033e-06	0.0653199
81570	CLPB	1188.85	-0.107638	0.0236142	-4.55818	5.15992e-06	0.0653199
100463488	MTRNR2L10	4.91235	-2.06658	0.497167	-4.15672	3.2285e-05	0.173039
389161	ANKUB1	30.2564	1.35493	0.336928	4.02141	5.78501e-05	0.24805
29775	CARD10	52.4503	-0.249663	0.063215	-3.94943	7.83378e-05	0.279914
4804	NGFR	508.728	-1.06802	0.286549	-3.72717	0.000193638	0.377401
92270	ATP6AP1L	436.107	-0.132849	0.0352772	-3.76586	0.000165979	0.377401
284467	TAFA3	7.3596	-1.19081	0.310913	-3.83004	0.000128122	0.377401
353088	ZNF429	489.009	-0.105239	0.0277154	-3.79714	0.000146378	0.377401
5507	PPP1R3C	2957.27	0.237817	0.0658843	3.60962	0.000306651	0.47594
6581	SLC22A3	124.693	0.216289	0.059978	3.60613	0.000310796	0.47594
554251	FBXO48	73.2827	-0.140267	0.0388104	-3.61416	0.000301322	0.47594
56955	MEPE	252.012	-1.23591	0.346028	-3.57171	0.000354658	0.478017
5768	QSOX1	995.495	-0.0900007	0.0255191	-3.52679	0.000420629	0.530462
100874123	ZNRF3-AS1	65.7173	0.209784	0.0598289	3.50639	0.00045423	0.541014
10990	LILRB5	18.9216	-0.313452	0.0911686	-3.43816	0.000585676	0.597919
728763	CROCC2	57.1853	1.04454	0.303488	3.44177	0.000577928	0.597919
1896	EDA	86.2709	-0.141207	0.0415474	-3.3987	0.000677075	0.61853
2028	ENPEP	151.826	0.380836	0.112989	3.37057	0.000750118	0.61853
3040	HBA2	1516.02	0.380467	0.112436	3.38385	0.000714769	0.61853
3957	LGALS2	11.746	-0.368083	0.108513	-3.39207	0.000693661	0.61853
3039	HBA1	1219.93	0.36355	0.109712	3.31366	0.000920821	0.628321
3043	HBB	2237.17	0.391191	0.11768	3.32419	0.000886764	0.628321
3671	ISLR	85.5378	-0.368683	0.11148	-3.30717	0.000942446	0.628321
23558	WBP2	3795.59	-0.0856228	0.025947	-3.29991	0.000967144	0.628321
51550	CINP	440.374	-0.0759582	0.0229076	-3.31585	0.000913634	0.628321
646168	LRRC77P	10.0948	1.03775	0.311738	3.32891	0.000871879	0.628321
101926926	RDH10-AS1	50.6039	0.298207	0.089201	3.34308	0.000828531	0.628321
64506	CPEB1	868.104	-0.138877	0.0423642	-3.27816	0.00104486	0.658845
286207	CFAP157	256.363	0.690223	0.213246	3.23674	0.00120904	0.706957
100422871	MIR3117	66.9709	0.172163	0.0531692	3.23801	0.00120366	0.706957
10667	FARS2	704.601	0.116155	0.0361062	3.21703	0.00129523	0.712011
79714	CCDC51	214.574	-0.0999731	0.0312929	-3.19476	0.00139949	0.750093
797	CALCB	18.8234	0.570551	0.188451	3.02758	0.00246523	0.792796
1129	CHRM2	317.937	-0.390082	0.128738	-3.03004	0.00244523	0.792796
1138	CHRNA5	37.9012	-0.304057	0.0970116	-3.13424	0.00172302	0.792796
2237	FEN1	351.767	-0.149473	0.0475752	-3.14183	0.00167895	0.792796
2355	FOSL2	2584.81	0.351637	0.115088	3.05538	0.00224778	0.792796
4355	MPP2	1432.34	-0.112099	0.0368461	-3.04235	0.00234737	0.792796
4867	NPHP1	582.246	0.128402	0.0419549	3.06047	0.00220988	0.792796
8078	USP5	3490.36	-0.0864821	0.0281313	-3.07423	0.00211045	0.792796
9068	ANGPTL1	287.163	0.124719	0.040875	3.05122	0.00227915	0.792796
23070	CMTR1	1765.94	-0.0538282	0.0176762	-3.04524	0.00232496	0.792796
51147	ING4	701.954	-0.0743335	0.0238853	-3.1121	0.00185761	0.792796
64446	DNAI2	56.6913	0.838392	0.270657	3.09761	0.00195086	0.792796
79173	BRME1	65.2887	-0.207976	0.0675211	-3.08017	0.00206884	0.792796
79632	FAM184A	1855.11	0.115879	0.0383723	3.01987	0.00252883	0.792796
80007	C10orf88	368.927	-0.0818139	0.0266265	-3.07265	0.00212167	0.792796
219738	FAM241B	246.184	-0.146529	0.048216	-3.039	0.00237364	0.792796
283480	FGF14-IT1	672.093	0.162352	0.0538096	3.01716	0.00255156	0.792796
389362	PSMG4	359.538	0.0911231	0.0300366	3.03374	0.00241545	0.792796
400957	LINC01185	5.8	0.328349	0.104718	3.13555	0.00171532	0.792796
440910	FAR2P4	11.6485	0.528182	0.172216	3.06696	0.00216244	0.792796
613212	CTXN3	143.173	-0.633401	0.201602	-3.14184	0.00167889	0.792796
100302113	MIR1200	26.8825	0.196164	0.064886	3.02321	0.00250107	0.792796
100506603	VASH1-AS1	150.147	0.0979624	0.0319766	3.06357	0.00218716	0.792796
100616151	MIR4480	10.3765	0.336051	0.109815	3.06015	0.00221224	0.792796
100616430	MIR4644	8.64438	0.224031	0.0728806	3.07394	0.00211251	0.792796
2354	FOSB	435.649	0.441341	0.147165	2.99894	0.00270918	0.795645
54468	MIOS	1113.68	0.0961694	0.0319703	3.00808	0.002629	0.795645
414777	HCG18	3016.17	0.111097	0.0369577	3.00606	0.00264656	0.795645
10891	PPARGC1A	1475.11	0.122859	0.0410252	2.99473	0.00274688	0.795816
51061	TXNDC11	700.335	0.111188	0.0371957	2.98928	0.00279635	0.799346
6614	SIGLEC1	79.3937	-0.261501	0.0879092	-2.97467	0.00293299	0.808977
9629	CLCA3P	17.5082	0.269722	0.0906444	2.9756	0.00292412	0.808977
401124	DTHD1	284.101	0.783532	0.263496	2.9736	0.00294324	0.808977
2191	FAP	47.1409	-0.31443	0.108335	-2.90238	0.00370334	0.836595
2319	FLOT2	1380.01	-0.0874294	0.0309252	-2.82712	0.00469685	0.836595
3662	IRF4	11.6604	-0.428097	0.144862	-2.95521	0.00312451	0.836595
5865	RAB3B	3809.85	-0.556973	0.196996	-2.82734	0.00469367	0.836595
6609	SMPD1	747.146	-0.103514	0.0363923	-2.84438	0.0044498	0.836595
6652	SORD	410.018	-0.114334	0.0404031	-2.82983	0.0046573	0.836595
6944	VPS72	627.707	-0.058474	0.0201175	-2.90662	0.00365356	0.836595
8626	TP63	20.7464	0.310404	0.10658	2.91239	0.0035867	0.836595
8764	TNFRSF14	114.982	-0.161608	0.0558181	-2.89525	0.00378852	0.836595
8772	FADD	185.3	-0.0787115	0.0272206	-2.89161	0.00383275	0.836595
9110	MTMR4	3623.43	-0.0668756	0.0238236	-2.80711	0.00499877	0.836595
9576	SPAG6	282.405	0.788584	0.269105	2.93039	0.00338533	0.836595
10268	RAMP3	94.0085	-0.289546	0.100184	-2.89015	0.00385059	0.836595
23529	CLCF1	52.9869	0.296461	0.105704	2.80463	0.00503741	0.836595
23636	NUP62	648.842	-0.052303	0.017934	-2.91641	0.00354086	0.836595
25880	TMEM186	172.374	-0.0829657	0.0288454	-2.87622	0.00402466	0.836595
26585	GREM1	596.171	-0.347971	0.117912	-2.95111	0.0031663	0.836595
26783	SNORA65	11.7306	-0.208039	0.0739472	-2.81335	0.00490284	0.836595
29099	COMMD9	734.891	-0.0767445	0.0262942	-2.91869	0.00351506	0.836595
29842	TFCP2L1	184.07	0.404143	0.142088	2.84432	0.00445067	0.836595
55024	BANK1	67.2478	0.268157	0.095292	2.81405	0.00489217	0.836595
55567	DNAH3	254.959	0.656388	0.22565	2.90888	0.00362732	0.836595
57406	ABHD6	719.718	-0.136681	0.0478366	-2.85725	0.00427334	0.836595
57633	LRRN1	3450.49	0.28946	0.0994952	2.90929	0.00362252	0.836595
80125	CCDC33	65.4149	0.866224	0.301313	2.87483	0.00404247	0.836595
80309	SPHKAP	1564.92	-0.359997	0.127075	-2.83295	0.00461208	0.836595
81551	STMN4	1672.62	-0.19187	0.0676527	-2.8361	0.00456684	0.836595
84790	TUBA1C	3666.87	-0.194442	0.0674874	-2.88117	0.00396206	0.836595
84936	ZFYVE19	393.649	-0.0846792	0.029296	-2.89047	0.00384666	0.836595
84944	MAEL	35.4527	-0.347201	0.120721	-2.87606	0.00402669	0.836595
84975	MFSD5	284.493	-0.0644155	0.0222112	-2.90013	0.0037301	0.836595
114880	OSBPL6	1867.73	0.114334	0.0401069	2.85073	0.00436194	0.836595
154467	CCDC167	118.36	-0.11896	0.0415859	-2.8606	0.00422844	0.836595
199745	THAP8	85.4062	-0.123278	0.0430538	-2.86335	0.00419188	0.836595
200162	SPAG17	493.975	0.513094	0.183254	2.7999	0.0051119	0.836595
222487	ADGRG3	11.7201	0.552345	0.195633	2.82337	0.00475216	0.836595
341640	FREM2	546.329	-0.351446	0.12322	-2.85217	0.00434214	0.836595
343099	CCDC18	551.62	0.106496	0.0374774	2.84161	0.00448863	0.836595
399949	HOATZ	66.466	0.898327	0.316274	2.84034	0.0045065	0.836595
404281	YY2	93.687	0.123079	0.043755	2.8129	0.00490965	0.836595
494329	MIR380	10.2497	0.303238	0.106228	2.85461	0.00430894	0.836595
693180	MIR595	12.2098	0.304361	0.106949	2.84586	0.00442922	0.836595
100616110	MIR2681	23.2641	0.20721	0.0728763	2.8433	0.00446484	0.836595
100885848	PTGES3L	70.8226	0.258135	0.0893618	2.88865	0.00386904	0.836595
101928514	LINC02080	16.4691	0.296412	0.101438	2.9221	0.00347685	0.836595
102466875	MIR8063	19.2068	0.289601	0.0982882	2.94644	0.0032145	0.836595
103752586	BIRC6-AS2	48.0763	0.13967	0.0478828	2.91691	0.00353517	0.836595
30	ACAA1	993.02	-0.0386191	0.0170369	-2.2668	0.0234027	0.845963
39	ACAT2	490.737	-0.119007	0.0566333	-2.10136	0.0356097	0.845963
47	ACLY	4328.36	-0.164485	0.0781781	-2.10397	0.0353809	0.845963
54	ACP5	29.6326	-0.215091	0.0883161	-2.43547	0.0148725	0.845963
88	ACTN2	5600.64	0.1571	0.0801664	1.95967	0.0500341	0.845963
93	ACVR2B	1393.17	-0.0565708	0.0285713	-1.97999	0.0477049	0.845963
153	ADRB1	602.941	0.165536	0.0803174	2.06102	0.0393013	0.845963
212	ALAS2	22.1874	0.354032	0.142105	2.49134	0.0127261	0.845963
218	ALDH3A1	27.3487	0.495133	0.221901	2.23133	0.0256595	0.845963
219	ALDH1B1	203.842	-0.173854	0.0689847	-2.52018	0.0117296	0.845963
293	SLC25A6	6850.4	0.0650466	0.0278848	2.33269	0.0196646	0.845963
301	ANXA1	622.663	0.372124	0.182732	2.03644	0.0417058	0.845963
322	APBB1	5965.44	-0.080142	0.0361131	-2.2192	0.0264734	0.845963
327	APEH	1559.96	-0.0413371	0.0217465	-1.90086	0.05732	0.845963
338	APOB	36.8632	-0.218599	0.11544	-1.89362	0.0582759	0.845963
554	AVPR2	6.58093	-0.260426	0.135289	-1.92496	0.0542338	0.845963
593	BCKDHA	704.054	-0.0708082	0.0289643	-2.44467	0.0144985	0.845963
664	BNIP3	2153.16	-0.115274	0.0511274	-2.25465	0.0241556	0.845963
686	BTD	564.242	-0.07922	0.0370819	-2.13635	0.0326507	0.845963
716	C1S	624.636	-0.149089	0.0697021	-2.13894	0.0324404	0.845963
768	CA9	4.4608	-0.438546	0.200352	-2.18887	0.0286059	0.845963
794	CALB2	933.647	-0.290739	0.150628	-1.93017	0.0535852	0.845963
826	CAPNS1	2814.5	-0.0583577	0.02991	-1.95111	0.0510439	0.845963
828	CAPS	584.3	0.397841	0.189314	2.10149	0.0355981	0.845963
841	CASP8	212.833	0.100805	0.0496047	2.03216	0.0421378	0.845963
843	CASP10	167.722	-0.0832922	0.0432786	-1.92456	0.0542843	0.845963
846	CASR	11.0923	-0.772334	0.367765	-2.10008	0.0357222	0.845963
976	ADGRE5	150.665	-0.161589	0.0804073	-2.00963	0.0444706	0.845963
983	CDK1	14.9447	-0.266855	0.11077	-2.4091	0.0159921	0.845963
991	CDC20	25.0005	-0.196151	0.0990527	-1.98027	0.0476729	0.845963
998	CDC42	3657.96	-0.0726566	0.0365564	-1.98752	0.0468646	0.845963
1028	CDKN1C	206.469	-0.242311	0.114304	-2.11987	0.0340168	0.845963
1052	CEBPD	230.925	0.269754	0.13975	1.93027	0.0535738	0.845963
1103	CHAT	177.576	-0.29748	0.156593	-1.89969	0.0574733	0.845963
1111	CHEK1	158.751	-0.084254	0.0331016	-2.54531	0.010918	0.845963
1114	CHGB	3039.55	-0.115381	0.0534809	-2.15743	0.0309721	0.845963
1136	CHRNA3	129.715	-0.26927	0.134078	-2.00832	0.0446098	0.845963
1146	CHRNG	42.5102	-0.122122	0.055064	-2.21782	0.026567	0.845963
1155	TBCB	1866.93	-0.0851423	0.0328432	-2.59239	0.00953129	0.845963
1163	CKS1B	135.607	-0.0801319	0.0416869	-1.92223	0.0545767	0.845963
1264	CNN1	33.8584	-0.267371	0.12783	-2.09161	0.0364733	0.845963
1380	CR2	6.22018	-0.626407	0.250861	-2.49703	0.0125239	0.845963
1390	CREM	930.864	0.0913178	0.0381377	2.39442	0.0166466	0.845963
1414	CRYBB1	8.18044	-0.323057	0.120885	-2.67244	0.00753027	0.845963
1551	CYP3A7	7.51375	0.18191	0.0899061	2.02333	0.0430387	0.845963
1601	DAB2	387.744	-0.0864882	0.043022	-2.01033	0.0443967	0.845963
1645	AKR1C1	233.512	-0.200606	0.0959333	-2.0911	0.0365191	0.845963
1674	DES	19.8218	-0.409955	0.1854	-2.21119	0.0270226	0.845963
1755	DMBT1	74.8693	-0.314176	0.165351	-1.90006	0.0574255	0.845963
1767	DNAH5	866.397	0.286805	0.140115	2.04692	0.040666	0.845963
1770	DNAH9	1709.65	0.334057	0.146421	2.28149	0.0225193	0.845963
1777	DNASE2	347.941	-0.0587925	0.0301432	-1.95044	0.0511234	0.845963
1778	DYNC1H1	43800.5	-0.056102	0.0279514	-2.00713	0.0447361	0.845963
1788	DNMT3A	2103.1	0.109434	0.0499163	2.19234	0.0283546	0.845963
1808	DPYSL2	31769.7	-0.0929115	0.0355588	-2.61289	0.0089779	0.845963
1816	DRD5	72.9699	-0.250167	0.128263	-1.95043	0.0511251	0.845963
1819	DRG2	511.338	-0.0371362	0.0169761	-2.18756	0.0287019	0.845963
1891	ECH1	933.713	-0.0418525	0.021172	-1.97679	0.0480656	0.845963
1894	ECT2	403.976	-0.0714097	0.0343384	-2.07958	0.0375637	0.845963
1955	MEGF9	3327.08	-0.0876267	0.0379681	-2.3079	0.0210045	0.845963
1958	EGR1	722.85	0.225615	0.10431	2.16293	0.0305467	0.845963
1961	EGR4	230.553	0.311537	0.125763	2.47717	0.0132428	0.845963
1993	ELAVL2	1464.69	-0.303237	0.126517	-2.3968	0.0165388	0.845963
2018	EMX2	373.456	0.114943	0.0576328	1.9944	0.0461086	0.845963
2027	ENO3	41.8461	-0.130436	0.0645198	-2.02163	0.0432142	0.845963
2044	EPHA5	768.367	-0.307973	0.151862	-2.02798	0.042562	0.845963
2050	EPHB4	114.483	-0.108668	0.0541712	-2.00602	0.0448544	0.845963
2060	EPS15	5908.18	-0.0687298	0.0342213	-2.00839	0.0446014	0.845963
2145	EZH1	2979.07	-0.041288	0.0188241	-2.19336	0.0282817	0.845963
2162	F13A1	273.842	-0.24055	0.094759	-2.53855	0.0111314	0.845963
2195	FAT1	8954.06	0.081813	0.0422953	1.93433	0.0530727	0.845963
2208	FCER2	4.97203	-0.513218	0.196217	-2.61556	0.008908	0.845963
2213	FCGR2B	46.5237	-0.176273	0.0830112	-2.12348	0.0337133	0.845963
2224	FDPS	1203.06	-0.126219	0.0481323	-2.62234	0.00873284	0.845963
2252	FGF7	40.879	-0.124177	0.0637155	-1.94893	0.0513035	0.845963
2290	FOXG1	1260.35	0.0964448	0.0494272	1.95125	0.0510273	0.845963
2313	FLI1	245.629	-0.0980033	0.0420371	-2.33135	0.0197347	0.845963
2350	FOLR2	66.1185	-0.172624	0.0765613	-2.25471	0.0241514	0.845963
2358	FPR2	11.7604	0.411959	0.172094	2.3938	0.0166746	0.845963
2488	FSHB	18.7878	0.335751	0.15839	2.11977	0.0340252	0.845963
2542	SLC37A4	216.444	-0.134384	0.0536522	-2.50473	0.0122544	0.845963
2564	GABRE	171.353	-0.473065	0.189317	-2.4988	0.0124614	0.845963
2587	GALR1	52.9635	-0.226077	0.105164	-2.14977	0.0315737	0.845963
2624	GATA2	43.2621	-0.179089	0.0698237	-2.56487	0.0103214	0.845963
2629	GBA	1191.53	-0.0647823	0.0235008	-2.7566	0.00584059	0.845963
2675	GFRA2	195.997	-0.345045	0.160026	-2.15619	0.031069	0.845963
2701	GJA4	107.664	0.164336	0.076865	2.13798	0.0325183	0.845963
2710	GK	591.36	0.0808671	0.0324767	2.49	0.0127743	0.845963
2719	GPC3	41.7933	-0.368107	0.144533	-2.54686	0.0108696	0.845963
2735	GLI1	54.1484	-0.258375	0.131413	-1.96614	0.049283	0.845963
2741	GLRA1	46.4181	-0.271112	0.136528	-1.98577	0.0470594	0.845963
2762	GMDS	395.031	0.0779566	0.0396616	1.96554	0.0493512	0.845963
2769	GNA15	40.9757	-0.198142	0.101626	-1.94972	0.0512093	0.845963
2785	GNG3	1779.07	-0.0956128	0.0487473	-1.9614	0.0498328	0.845963
2814	GP5	8.95955	0.280123	0.1217	2.30174	0.0213497	0.845963
2819	GPD1	186.225	-0.269415	0.11047	-2.43881	0.0147357	0.845963
2865	FFAR3	11.8202	0.48401	0.214528	2.25616	0.0240606	0.845963
2896	GRN	843.387	-0.0966404	0.0396386	-2.43804	0.0147671	0.845963
2908	NR3C1	3255.77	-0.0658371	0.0288253	-2.284	0.0223715	0.845963
2954	GSTZ1	258.081	-0.10377	0.0501283	-2.07009	0.0384437	0.845963
3038	HAS3	107.46	0.116631	0.0512323	2.27652	0.0228151	0.845963
3112	HLA-DOB	20.2585	-0.437922	0.175358	-2.4973	0.0125142	0.845963
3139	HLA-L	256.482	0.135815	0.0585901	2.31806	0.0204462	0.845963
3249	HPN	82.4839	-0.241819	0.127663	-1.8942	0.058199	0.845963
3266	ERAS	7.17596	-0.226122	0.118231	-1.91254	0.0558073	0.845963
3275	PRMT2	3406.06	-0.0717991	0.0321409	-2.23389	0.0254904	0.845963
3300	DNAJB2	3614.51	-0.0906074	0.0452846	-2.00085	0.045409	0.845963
3326	HSP90AB1	25494.5	-0.0636812	0.0335932	-1.89566	0.0580057	0.845963
3364	HUS1	666.052	0.0398178	0.0205809	1.93469	0.0530279	0.845963
3417	IDH1	673.159	-0.0886042	0.038059	-2.32807	0.0199083	0.845963
3437	IFIT3	868.636	-0.126611	0.0598046	-2.11708	0.0342534	0.845963
3491	CCN1	398.024	0.246853	0.128499	1.92105	0.0547255	0.845963
3600	IL15	30.4465	-0.226294	0.105815	-2.13859	0.0324692	0.845963
3603	IL16	403.199	0.147483	0.0545128	2.70547	0.00682069	0.845963
3638	INSIG1	1249.09	-0.173118	0.0838151	-2.06548	0.0388776	0.845963
3643	INSR	2853.9	-0.0686342	0.032728	-2.09711	0.0359841	0.845963
3673	ITGA2	675.847	-0.189458	0.0998113	-1.89816	0.0576746	0.845963
3692	EIF6	719.688	-0.064321	0.0274094	-2.34667	0.0189419	0.845963
3720	JARID2	1625.56	0.123503	0.0642652	1.92177	0.0546341	0.845963
3861	KRT14	5.97751	-0.556587	0.229676	-2.42335	0.015378	0.845963
3875	KRT18	23.7806	-0.493179	0.225171	-2.19024	0.028507	0.845963
3915	LAMC1	1645.26	0.0984708	0.0421635	2.33545	0.0195199	0.845963
3925	STMN1	4684.32	-0.232992	0.110875	-2.1014	0.0356055	0.845963
3939	LDHA	5625.49	-0.0871583	0.04529	-1.92445	0.0542982	0.845963
3978	LIG1	471.436	-0.062426	0.0288756	-2.16189	0.0306264	0.845963
3983	ABLIM1	9164.93	0.0739224	0.0333199	2.21857	0.0265161	0.845963
4047	LSS	2356.4	-0.10802	0.0527345	-2.04837	0.0405242	0.845963
4092	SMAD7	431.747	-0.103477	0.0541574	-1.91066	0.0560478	0.845963
4117	MAK	293.705	0.12984	0.0675789	1.92131	0.0546925	0.845963
4157	MC1R	129.992	0.13294	0.0625812	2.12428	0.0336467	0.845963
4160	MC4R	97.9054	-0.202889	0.0950997	-2.13343	0.0328892	0.845963
4162	MCAM	1495.76	-0.150061	0.0772673	-1.9421	0.0521253	0.845963
4224	MEP1A	8.71641	0.282056	0.140275	2.01074	0.0443528	0.845963
4233	MET	224.578	-0.312288	0.150639	-2.07308	0.0381645	0.845963
4242	MFNG	60.435	-0.163944	0.0653333	-2.50934	0.0120956	0.845963
4351	MPI	1205.45	-0.0539504	0.0261515	-2.06299	0.0391135	0.845963
4438	MSH4	83.8925	0.19527	0.0737564	2.6475	0.00810889	0.845963
4515	MTCP1	40.8935	0.110493	0.0518839	2.12962	0.0332031	0.845963
4547	MTTP	82.1387	0.175072	0.0862497	2.02983	0.0423742	0.845963
4548	MTR	4065.45	0.0413051	0.0208324	1.98274	0.0473969	0.845963
4599	MX1	1418.53	-0.0951512	0.0489206	-1.94501	0.0517737	0.845963
4636	MYL5	129.866	0.125374	0.0477121	2.62773	0.00859573	0.845963
4674	NAP1L2	2378.61	-0.0872287	0.0461072	-1.89187	0.0585089	0.845963
4685	NCAM2	6160.07	-0.0813153	0.0412773	-1.96998	0.0488409	0.845963
4720	NDUFS2	2660.49	-0.0518236	0.0269826	-1.92063	0.0547784	0.845963
4734	NEDD4	544.355	0.12999	0.0668491	1.94452	0.0518323	0.845963
4744	NEFH	1407.87	-0.214034	0.111363	-1.92194	0.0546131	0.845963
4747	NEFL	8295.68	-0.142994	0.0707473	-2.02119	0.0432603	0.845963
4750	NEK1	2605.91	0.0564329	0.0286384	1.97053	0.0487775	0.845963
4773	NFATC2	494.61	0.21341	0.0871406	2.44903	0.0143243	0.845963
4796	TONSL	71.5554	-0.136146	0.0655731	-2.07624	0.0378715	0.845963
4817	NIT1	572.332	-0.0566088	0.0246134	-2.29992	0.0214529	0.845963
4836	NMT1	3464.33	-0.0475207	0.0234829	-2.02363	0.0430079	0.845963
4862	NPAS2	1547.65	0.118691	0.0601422	1.9735	0.0484387	0.845963
4914	NTRK1	151.592	-0.317034	0.152402	-2.08025	0.0375027	0.845963
4924	NUCB1	1819.02	-0.0566103	0.0245119	-2.3095	0.020916	0.845963
4925	NUCB2	1730.27	0.0787197	0.0394021	1.99785	0.0457324	0.845963
4948	OCA2	388.542	0.16049	0.0812631	1.97495	0.0482741	0.845963
5002	SLC22A18	24.6715	-0.258668	0.124478	-2.07802	0.0377071	0.845963
5015	OTX2	16.3108	-0.526448	0.260911	-2.01773	0.0436195	0.845963
5025	P2RX4	197.298	-0.0773734	0.032991	-2.34529	0.0190124	0.845963
5074	PAWR	748.03	0.159633	0.0706972	2.25798	0.0239468	0.845963
5082	PDCL	611.512	-0.072625	0.0365976	-1.98442	0.0472094	0.845963
5096	PCCB	1207.25	-0.065743	0.0334682	-1.96434	0.0494903	0.845963
5108	PCM1	14526.4	0.0498827	0.0239244	2.08501	0.0370683	0.845963
5176	SERPINF1	225.129	-0.221744	0.113206	-1.95876	0.0501409	0.845963
5187	PER1	1326.59	0.159484	0.0657476	2.4257	0.0152789	0.845963
5223	PGAM1	6580.92	-0.0752768	0.0386351	-1.9484	0.0513668	0.845963
5239	PGM5	260.866	-0.0840676	0.0425714	-1.97474	0.0482975	0.845963
5331	PLCB3	316.933	-0.0845942	0.0413406	-2.04627	0.0407295	0.845963
5349	NA	44.1549	-0.112557	0.057776	-1.94815	0.0513965	0.845963
5349	FXYD3	44.1549	-0.112557	0.057776	-1.94815	0.0513965	0.845963
5432	POLR2C	1283.79	-0.0545517	0.0277709	-1.96435	0.0494895	0.845963
5520	PPP2R2A	2828.87	0.120503	0.0550663	2.18834	0.0286452	0.845963
5557	PRIM1	149.863	-0.0693596	0.0363086	-1.91028	0.0560974	0.845963
5558	PRIM2	152.794	-0.0534726	0.0277916	-1.92405	0.0543477	0.845963
5631	PRPS1	1177.85	-0.085845	0.0342202	-2.5086	0.012121	0.845963
5644	PRSS1	7.65655	0.291002	0.149303	1.94907	0.0512875	0.845963
5645	PRSS2	6.28025	0.473492	0.181227	2.6127	0.00898312	0.845963
5655	KLK10	9.58775	-0.406947	0.208511	-1.95168	0.0509766	0.845963
5693	PSMB5	1635.29	-0.0758927	0.0322852	-2.3507	0.0187382	0.845963
5698	PSMB9	83.9916	-0.133607	0.0665531	-2.00753	0.0446931	0.845963
5719	PSMD13	1244.72	-0.0541431	0.0260206	-2.08078	0.0374545	0.845963
5818	NECTIN1	805.428	-0.188421	0.0932075	-2.02153	0.0432254	0.845963
5875	RABGGTA	452.674	-0.0627859	0.0279631	-2.24531	0.0247484	0.845963
5881	RAC3	149.196	-0.228937	0.120774	-1.89558	0.0580157	0.845963
5896	RAG1	22.4782	-0.206648	0.07571	-2.72947	0.00634361	0.845963
5965	RECQL	423.519	-0.080914	0.0300257	-2.69483	0.00704255	0.845963
5987	TRIM27	342.393	-0.064236	0.032978	-1.94784	0.0514336	0.845963
5997	RGS2	2531.31	0.263013	0.138398	1.90041	0.0573788	0.845963
6002	RGS12	1895.21	0.103651	0.0486539	2.13037	0.033141	0.845963
6195	RPS6KA1	336.072	-0.159218	0.0785366	-2.02732	0.0426301	0.845963
6279	S100A8	70.9772	0.538621	0.230305	2.33872	0.0193498	0.845963
6283	S100A12	7.08066	0.590269	0.284832	2.07234	0.0382337	0.845963
6303	SAT1	2850.96	0.19366	0.0809831	2.39137	0.0167857	0.845963
6314	ATXN7	1818.36	0.0505503	0.0264361	1.91217	0.0558546	0.845963
6329	SCN4A	14.2857	-0.199576	0.0974825	-2.0473	0.0406285	0.845963
6472	SHMT2	363.399	-0.101037	0.0451337	-2.23862	0.0251806	0.845963
6496	SIX3	363.04	0.168402	0.0833679	2.01999	0.0433847	0.845963
6497	SKI	1752.77	0.11213	0.0525464	2.13393	0.0328488	0.845963
6502	SKP2	493.94	-0.0507166	0.0266107	-1.90587	0.0566669	0.845963
6541	SLC7A1	1558.25	-0.0882701	0.0450719	-1.95843	0.0501798	0.845963
6542	SLC7A2	1172.23	0.18396	0.0928319	1.98165	0.0475185	0.845963
6572	SLC18A3	69.6795	-0.54264	0.224999	-2.41174	0.0158766	0.845963
6623	SNCG	1111.57	-0.299477	0.136156	-2.19951	0.0278415	0.845963
6645	SNTB2	1747.71	0.15416	0.0583479	2.64209	0.00823969	0.845963
6716	SRD5A2	6.74028	-0.403537	0.193393	-2.08661	0.036923	0.845963
6753	SSTR3	108.039	-0.431775	0.200602	-2.15239	0.0313665	0.845963
6773	STAT2	2617.05	-0.051948	0.0268511	-1.93467	0.0530311	0.845963
6781	STC1	56.181	-0.328307	0.143968	-2.28041	0.0225832	0.845963
6839	SUV39H1	214.904	-0.102893	0.0517956	-1.98652	0.0469759	0.845963
6888	TALDO1	1326.9	-0.0786252	0.0408668	-1.92394	0.0543624	0.845963
6909	TBX2	93.0071	0.128706	0.0607727	2.11782	0.0341902	0.845963
6915	TBXA2R	8.13211	-0.25263	0.120391	-2.0984	0.0358697	0.845963
6949	TCOF1	1006.81	-0.0531932	0.0272674	-1.9508	0.051081	0.845963
6999	TDO2	4.74574	-0.461749	0.211924	-2.17884	0.0293436	0.845963
7053	TGM3	18.3938	0.400055	0.159261	2.51194	0.0120068	0.845963
7057	THBS1	986.817	0.188404	0.0989586	1.90386	0.056928	0.845963
7077	TIMP2	3643.1	-0.195165	0.095473	-2.04419	0.0409344	0.845963
7108	TM7SF2	536.754	-0.0928261	0.0423852	-2.19006	0.0285201	0.845963
7112	TMPO	977.987	-0.0597902	0.0309518	-1.93172	0.0533939	0.845963
7150	TOP1	1718.27	0.0647987	0.0284347	2.27886	0.0226756	0.845963
7216	TRO	1654.88	-0.0955403	0.0449313	-2.12637	0.0334729	0.845963
7223	TRPC4	459.79	-0.324607	0.167425	-1.93882	0.052523	0.845963
7224	TRPC5	259.774	-0.268235	0.134228	-1.99835	0.0456787	0.845963
7227	TRPS1	5622.09	0.0912601	0.0413765	2.2056	0.027412	0.845963
7273	TTN	14418.2	0.101726	0.0517508	1.96569	0.049335	0.845963
7277	TUBA4A	2011.69	-0.170034	0.0692984	-2.45365	0.0141413	0.845963
7306	TYRP1	28.5739	-0.367332	0.185957	-1.97537	0.0482266	0.845963
7314	UBB	13780	-0.0643014	0.0275676	-2.3325	0.0196744	0.845963
7317	UBA1	4270.12	-0.0605819	0.0259967	-2.33037	0.0197864	0.845963
7345	UCHL1	13666.7	-0.100075	0.0459404	-2.17837	0.0293784	0.845963
7401	CLRN1	16.0999	0.232786	0.122	1.90807	0.0563816	0.845963
7415	VCP	5758.44	-0.0471605	0.020514	-2.29894	0.0215081	0.845963
7450	VWF	2951.28	-0.158375	0.0795761	-1.99023	0.0465656	0.845963
7471	WNT1	169.458	0.180797	0.0863397	2.09402	0.0362581	0.845963
7486	WRN	1143.77	0.0565056	0.0263027	2.14828	0.0316914	0.845963
7542	ZFPL1	304.616	-0.0754144	0.0355045	-2.12408	0.0336632	0.845963
7547	ZIC3	110.169	-0.306446	0.136458	-2.24571	0.0247227	0.845963
7597	ZBTB25	646.932	0.0858605	0.0354987	2.41869	0.0155764	0.845963
7626	ZNF75D	591.934	-0.0300816	0.0138796	-2.16731	0.0302109	0.845963
7710	ZNF154	1419.78	0.0732876	0.0326992	2.24127	0.0250089	0.845963
7799	PRDM2	3842.16	0.0793379	0.038342	2.06921	0.038526	0.845963
7840	ALMS1	6159.16	0.045779	0.0224437	2.03973	0.0413772	0.845963
7846	TUBA1A	21916.4	-0.114231	0.046201	-2.47248	0.0134181	0.845963
7850	IL1R2	14.3015	0.60933	0.234953	2.59341	0.00950289	0.845963
7976	FZD3	8292.6	0.0954577	0.0467153	2.04339	0.0410134	0.845963
7993	UBXN8	297.737	-0.0590028	0.0293649	-2.0093	0.0445056	0.845963
8013	NR4A3	886.081	0.342764	0.134889	2.54108	0.011051	0.845963
8027	STAM	1303.48	-0.0535224	0.0259429	-2.06309	0.0391045	0.845963
8061	FOSL1	20.8374	0.345425	0.168163	2.0541	0.0399658	0.845963
8074	FGF23	6.66296	0.290883	0.142923	2.03525	0.0418255	0.845963
8086	AAAS	573.412	-0.0630282	0.0329914	-1.91044	0.0560762	0.845963
8233	ZRSR2	360.46	0.0758587	0.0322942	2.34899	0.0188245	0.845963
8355	H3C8	1.8252	-0.917948	0.439483	-2.0887	0.036735	0.845963
8364	H4C3	915.625	-0.103614	0.0528654	-1.95997	0.0499997	0.845963
8402	SLC25A11	1320.39	-0.0482038	0.023366	-2.06299	0.0391136	0.845963
8406	SRPX	143.505	-0.271494	0.140288	-1.93526	0.0529583	0.845963
8417	STX7	3125.16	-0.069811	0.0361669	-1.93024	0.0535766	0.845963
8435	SOAT2	2.55403	-0.596067	0.2238	-2.66339	0.00773578	0.845963
8479	HIRIP3	350.742	-0.0630864	0.0321031	-1.96512	0.0494002	0.845963
8482	SEMA7A	317.439	-0.242575	0.124424	-1.94959	0.0512255	0.845963
8495	PPFIBP2	615.989	-0.159755	0.0837818	-1.90679	0.0565475	0.845963
8496	PPFIBP1	1560.32	-0.106761	0.0497525	-2.14585	0.0318851	0.845963
8515	ITGA10	156.292	0.11668	0.0601795	1.93886	0.052518	0.845963
8527	DGKD	2272.94	0.116606	0.043981	2.65128	0.00801873	0.845963
8532	CPZ	14.4662	-0.348268	0.148422	-2.34647	0.018952	0.845963
8612	PLPP2	288.803	-0.242567	0.123153	-1.96963	0.0488804	0.845963
8614	STC2	21.1494	-0.272677	0.135387	-2.01406	0.0440036	0.845963
8621	CDK13	3529.67	0.0408011	0.0184221	2.2148	0.026774	0.845963
8623	ASMTL	1243	-0.0424397	0.0222748	-1.90527	0.0567444	0.845963
8634	RTCA	944.604	-0.0694934	0.0301752	-2.303	0.0212791	0.845963
8658	TNKS	5856.59	0.0607216	0.0275999	2.20007	0.0278021	0.845963
8685	MARCO	17.0015	-0.489898	0.190173	-2.57606	0.00999319	0.845963
8701	DNAH11	805.117	0.484406	0.185894	2.60582	0.00916538	0.845963
8714	ABCC3	26.6807	0.364963	0.174746	2.08853	0.0367497	0.845963
8722	CTSF	2650.94	-0.0750854	0.0280718	-2.67477	0.00747811	0.845963
8726	EED	711.016	0.0795001	0.0350649	2.26722	0.0233765	0.845963
8743	TNFSF10	201.82	-0.175379	0.0786235	-2.23061	0.0257067	0.845963
8751	ADAM15	984.325	-0.0938006	0.0423997	-2.21229	0.0269466	0.845963
8807	IL18RAP	7.5207	0.334556	0.139436	2.39935	0.016424	0.845963
8836	GGH	336.199	-0.162172	0.0613539	-2.64322	0.00821218	0.845963
8837	CFLAR	3115.09	0.0834925	0.0376804	2.2158	0.026705	0.845963
8840	CCN4	34.6022	-0.383521	0.180747	-2.12186	0.0338493	0.845963
8862	APLN	467.182	-0.234136	0.112187	-2.08702	0.0368866	0.845963
8884	SLC5A6	729.691	-0.082898	0.0427429	-1.93946	0.0524457	0.845963
8891	EIF2B3	587.397	-0.0651881	0.023584	-2.76407	0.00570846	0.845963
8893	EIF2B5	1218.85	-0.0382152	0.017888	-2.13636	0.0326504	0.845963
8914	TIMELESS	123.394	-0.154669	0.055576	-2.78302	0.00538561	0.845963
8930	MBD4	1035.88	0.0861689	0.0367722	2.34332	0.019113	0.845963
8932	MBD2	1316.58	0.101494	0.0459934	2.20672	0.0273338	0.845963
8934	RAB29	646.802	-0.0816572	0.0417562	-1.95557	0.0505158	0.845963
9088	PKMYT1	12.0572	-0.242455	0.102918	-2.35581	0.0184825	0.845963
9093	DNAJA3	1367.18	-0.0474234	0.0228129	-2.0788	0.0376358	0.845963
9113	LATS1	2118.12	0.041277	0.0189343	2.18001	0.0292566	0.845963
9140	ATG12	1352.74	-0.0499091	0.0222639	-2.24171	0.0249803	0.845963
9158	FIBP	869.525	-0.0760664	0.038926	-1.95413	0.0506862	0.845963
9182	RASSF9	142.97	0.448667	0.23425	1.91534	0.0554494	0.845963
9248	GPR50	13.7106	-1.05534	0.401768	-2.62674	0.0086206	0.845963
9410	SNRNP40	588.589	-0.0525024	0.0275302	-1.90708	0.0565098	0.845963
9416	DDX23	1659.2	-0.0385598	0.0191971	-2.00862	0.044577	0.845963
9427	ECEL1	368.001	-0.425708	0.176705	-2.40914	0.0159901	0.845963
9452	ITM2A	1179.93	-0.107748	0.0565744	-1.90454	0.0568396	0.845963
9457	FHL5	279.869	0.141373	0.06663	2.12176	0.0338576	0.845963
9493	KIF23	34.2601	-0.110306	0.0541819	-2.03585	0.0417656	0.845963
9500	MAGED1	5103.76	-0.072749	0.0317919	-2.28828	0.0221211	0.845963
9513	FXR2	2465.7	-0.0616737	0.028415	-2.17047	0.0299716	0.845963
9658	ZNF516	1509.83	0.0946447	0.0453109	2.08878	0.0367271	0.845963
9699	RIMS2	9775.8	0.0734714	0.0332675	2.20851	0.027209	0.845963
9721	GPRIN2	247.602	-0.280857	0.146257	-1.92029	0.0548207	0.845963
9784	SNX17	1559.19	-0.0573102	0.0260153	-2.20294	0.0275991	0.845963
9829	DNAJC6	11511.4	-0.0848023	0.0384119	-2.20771	0.0272645	0.845963
9891	NUAK1	1772.94	-0.186153	0.091633	-2.03151	0.0422034	0.845963
9934	P2RY14	344.365	0.100306	0.0496164	2.02162	0.0432154	0.845963
9940	DLEC1	316.051	0.266241	0.13005	2.04722	0.0406364	0.845963
9941	EXOG	672.899	0.0538039	0.027554	1.95267	0.0508585	0.845963
9949	AMMECR1	418.963	0.0950239	0.043719	2.17351	0.0297416	0.845963
9961	MVP	684.998	-0.140604	0.0742728	-1.89307	0.0583486	0.845963
9991	PTBP3	2561.06	0.0644697	0.0335146	1.92363	0.0544014	0.845963
10001	MED6	924.338	0.03588	0.0189747	1.89094	0.0586325	0.845963
10013	HDAC6	1518.22	-0.0662488	0.0337315	-1.964	0.0495299	0.845963
10015	PDCD6IP	3545.28	-0.0315263	0.0165921	-1.90008	0.0574223	0.845963
10043	TOM1	973.978	-0.0653233	0.0306106	-2.13401	0.0328422	0.845963
10067	SCAMP3	613.104	-0.0615574	0.0288816	-2.13137	0.0330587	0.845963
10072	DPP3	324.058	-0.0735365	0.036388	-2.0209	0.0432899	0.845963
10082	GPC6	495.038	0.0758941	0.0367605	2.06456	0.0389651	0.845963
10113	PREB	670.054	-0.0437396	0.0224522	-1.94812	0.0514011	0.845963
10121	ACTR1A	2837.13	-0.0536374	0.0242819	-2.20894	0.0271786	0.845963
10133	OPTN	3376.9	-0.0723524	0.0330176	-2.19133	0.0284283	0.845963
10207	PATJ	1900.97	0.0735856	0.0267862	2.74714	0.00601167	0.845963
10243	GPHN	2543.83	0.0369398	0.017791	2.07631	0.0378652	0.845963
10318	TNIP1	878.031	-0.0443776	0.0201606	-2.2012	0.0277219	0.845963
10324	KLHL41	185.248	0.075152	0.0333384	2.25421	0.0241828	0.845963
10327	AKR1A1	760.175	-0.0587453	0.0240142	-2.44628	0.014434	0.845963
10376	TUBA1B	16886.2	-0.171993	0.0733391	-2.34518	0.0190178	0.845963
10401	PIAS3	478.769	-0.0679377	0.0304248	-2.23297	0.0255508	0.845963
10402	ST3GAL6	452.874	-0.118431	0.0543628	-2.17854	0.029366	0.845963
10421	CD2BP2	1829.97	-0.0539852	0.0219684	-2.4574	0.0139947	0.845963
10435	CDC42EP2	270.907	-0.185398	0.091975	-2.01574	0.0438268	0.845963
10445	MCRS1	835.745	-0.0595674	0.0251272	-2.37063	0.0177576	0.845963
10460	TACC3	82.0488	-0.120393	0.0467501	-2.57525	0.0100169	0.845963
10461	MERTK	1528.42	0.109951	0.0458931	2.3958	0.016584	0.845963
10512	SEMA3C	841.082	-0.284355	0.122003	-2.33073	0.0197678	0.845963
10538	BATF	10.8879	-0.383846	0.200169	-1.91761	0.0551599	0.845963
10540	DCTN2	2581.84	-0.0495159	0.0232858	-2.12644	0.0334664	0.845963
10598	AHSA1	1852.77	-0.060852	0.0310274	-1.96123	0.0498519	0.845963
10612	TRIM3	589.17	-0.08262	0.0421155	-1.96175	0.0497918	0.845963
10613	ERLIN1	778.754	0.110392	0.0534382	2.0658	0.0388475	0.845963
10622	POLR3G	250.702	-0.0777235	0.0388461	-2.0008	0.0454137	0.845963
10631	POSTN	9.52451	-0.799747	0.324941	-2.46121	0.0138469	0.845963
10635	RAD51AP1	49.5887	-0.134899	0.0548915	-2.45756	0.0139886	0.845963
10653	SPINT2	1156.47	-0.108025	0.0457714	-2.36009	0.0182706	0.845963
10655	DMRT2	37.681	-0.287314	0.148395	-1.93615	0.0528493	0.845963
10657	KHDRBS1	2657.49	0.0390533	0.0174892	2.23299	0.0255494	0.845963
10763	NES	928.341	-0.110242	0.0530678	-2.07738	0.0377664	0.845963
10817	FRS3	344.195	-0.0761625	0.0399268	-1.90755	0.0564488	0.845963
10824	DIAPH2-AS1	26.3784	0.160595	0.0792164	2.02729	0.0426327	0.845963
10886	NPFFR2	43.8804	-0.367356	0.180902	-2.03069	0.0422862	0.845963
10902	BRD8	2005.75	-0.037653	0.0145209	-2.59303	0.00951347	0.845963
10903	MTMR11	357.467	0.118652	0.0580317	2.04461	0.0408935	0.845963
10936	GPR75	1143.99	0.098799	0.0408753	2.41709	0.0156453	0.845963
10943	MSL3	662.276	-0.0451551	0.0230428	-1.95962	0.0500405	0.845963
10947	AP3M2	2433.07	-0.0719867	0.0347665	-2.07058	0.0383981	0.845963
10956	OS9	3600.61	-0.0401317	0.019556	-2.05214	0.0401561	0.845963
11070	TMEM115	544.829	-0.0444798	0.0206576	-2.15319	0.0313039	0.845963
11072	DUSP14	694.902	0.168148	0.0847692	1.98359	0.0473013	0.845963
11076	TPPP	10335.3	-0.101379	0.0517598	-1.95865	0.0501536	0.845963
11123	RCAN3	291.393	-0.126194	0.0643195	-1.96199	0.0497636	0.845963
11126	CD160	148.087	0.0916913	0.0454277	2.0184	0.0435494	0.845963
11153	FICD	377.604	-0.0510637	0.0266703	-1.91463	0.0555399	0.845963
11162	NUDT6	46.6067	-0.103245	0.0459741	-2.24571	0.0247226	0.845963
11191	PTENP1	244.705	-0.0708573	0.0323424	-2.19085	0.0284625	0.845963
11214	AKAP13	4575.22	0.105731	0.0408252	2.58983	0.00960221	0.845963
11266	DUSP12	252.592	-0.077555	0.0402252	-1.92802	0.0538524	0.845963
22795	NID2	280.078	-0.0722519	0.0358386	-2.01603	0.0437963	0.845963
22800	RRAS2	340.15	0.0918554	0.0405118	2.26738	0.0233672	0.845963
22820	COPG1	3190.73	-0.0490544	0.0239137	-2.05131	0.0402372	0.845963
22823	MTF2	1563.41	0.0468831	0.0233371	2.00895	0.0445421	0.845963
22843	PPM1E	955.181	-0.306856	0.125132	-2.45226	0.0141962	0.845963
22903	BTBD3	3115.24	-0.17627	0.0752617	-2.3421	0.0191756	0.845963
22909	FAN1	1674.58	-0.0592597	0.0249162	-2.37836	0.0173897	0.845963
22954	TRIM32	809.504	-0.0585471	0.0247874	-2.36197	0.018178	0.845963
22993	HMGXB3	2225.74	0.141731	0.0561588	2.52376	0.0116107	0.845963
22997	IGSF9B	1138.5	0.224359	0.0911385	2.46174	0.0138264	0.845963
23076	RRP1B	1452.28	0.0649471	0.0336657	1.92918	0.0537088	0.845963
23092	ARHGAP26	6375.9	0.0720893	0.0377397	1.91017	0.0561112	0.845963
23114	NFASC	9129.86	-0.103879	0.0509253	-2.03984	0.0413667	0.845963
23136	EPB41L3	4892.01	-0.0931972	0.0467643	-1.99291	0.0462711	0.845963
23198	PSME4	3351.75	0.165222	0.0713596	2.31535	0.0205939	0.845963
23201	FAM168A	7832.85	-0.0345606	0.0156377	-2.21008	0.0270993	0.845963
23212	RRS1	239.006	0.0767175	0.0378693	2.02585	0.0427803	0.845963
23321	TRIM2	18383.9	-0.0817586	0.0421063	-1.94172	0.0521713	0.845963
23331	TTC28	2319.12	0.0598237	0.0300468	1.99102	0.0464789	0.845963
23344	ESYT1	1050.29	-0.0965421	0.0485144	-1.98997	0.0465944	0.845963
23358	USP24	5679.68	0.0253554	0.0132209	1.91782	0.0551338	0.845963
23385	NCSTN	1167.82	-0.046317	0.0244254	-1.89626	0.0579255	0.845963
23397	NCAPH	15.9611	-0.206313	0.0952396	-2.16625	0.0302921	0.845963
23409	SIRT4	46.9432	-0.129664	0.0486348	-2.66607	0.00767435	0.845963
23423	TMED3	418.452	-0.0767464	0.0402791	-1.90536	0.056733	0.845963
23434	LINC01565	2.57742	-0.527584	0.257107	-2.052	0.0401694	0.845963
23439	ATP1B4	10.224	-0.691083	0.302018	-2.28822	0.0221248	0.845963
23475	QPRT	189.171	-0.150723	0.0773117	-1.94955	0.0512296	0.845963
23510	KCTD2	2506.66	-0.0603622	0.0238413	-2.53184	0.0113466	0.845963
23563	CHST5	108.485	0.0988822	0.0509536	1.94063	0.052303	0.845963
23583	SMUG1	471.093	-0.0551484	0.0278564	-1.97974	0.0477329	0.845963
23608	MKRN1	2130.88	-0.0502585	0.0248648	-2.02127	0.0432515	0.845963
23613	ZMYND8	3683.6	0.0529926	0.023603	2.24517	0.0247574	0.845963
23639	LRRC6	1559.19	0.0996832	0.0465789	2.14009	0.0323474	0.845963
23659	PLA2G15	387.067	-0.0626594	0.0310205	-2.01994	0.0433899	0.845963
23671	TMEFF2	1085.45	-0.104749	0.0524832	-1.99585	0.0459505	0.845963
23677	SH3BP4	661.633	-0.130051	0.0621522	-2.09246	0.0363972	0.845963
23742	NPAP1	381.582	0.188308	0.0859026	2.19211	0.0283712	0.845963
23780	APOL2	684.404	-0.20579	0.084843	-2.42554	0.0152855	0.845963
25790	CFAP45	120.233	0.713125	0.275836	2.58532	0.00972875	0.845963
25797	QPCT	159.229	-0.246648	0.11331	-2.17675	0.0294992	0.845963
25800	SLC39A6	1934.45	-0.0706832	0.0331538	-2.13198	0.0330087	0.845963
25801	GCA	804.134	-0.114327	0.0470554	-2.42964	0.015114	0.845963
25823	TPSG1	24.0204	0.265198	0.100635	2.63524	0.00840773	0.845963
25847	ANAPC13	780.348	-0.0734347	0.0355933	-2.06316	0.0390974	0.845963
25870	SUMF2	968.569	-0.0695336	0.026805	-2.59406	0.00948507	0.845963
25940	FAM98A	970.078	-0.0822833	0.0369835	-2.22487	0.0260902	0.845963
25960	ADGRA2	226.416	-0.0985172	0.047379	-2.07935	0.0375857	0.845963
25975	EGFL6	32.6333	-0.318603	0.139305	-2.28709	0.0221903	0.845963
25979	DHRS7B	330.539	-0.0582385	0.0259723	-2.24233	0.0249398	0.845963
26084	ARHGEF26	1593.12	0.0967034	0.0460999	2.09769	0.0359321	0.845963
26133	TRPC4AP	2481.21	-0.0646329	0.0274449	-2.35501	0.0185223	0.845963
26137	ZBTB20	19063.8	0.101685	0.0526501	1.93134	0.0534405	0.845963
26151	NAT9	541.084	-0.033283	0.0175545	-1.89598	0.0579628	0.845963
26155	NOC2L	1118.08	-0.0471956	0.0228103	-2.06905	0.0385415	0.845963
26165	SPATA31A7	6.79134	-0.496622	0.214651	-2.31362	0.0206886	0.845963
26226	FBXW4P1	88.8735	0.162738	0.0636707	2.55594	0.0105902	0.845963
26229	B3GAT3	847.814	-0.0527355	0.0260674	-2.02304	0.0430691	0.845963
26254	OPTC	11.5337	0.240617	0.120204	2.00174	0.0453127	0.845963
26259	FBXW8	1109.01	0.139988	0.0677928	2.06494	0.0389283	0.845963
26261	FBXO24	10.7735	-0.188928	0.091553	-2.06359	0.0390568	0.845963
26262	TSPAN17	460.61	-0.0926488	0.0406275	-2.28045	0.0225811	0.845963
26284	ERAL1	571.371	-0.0432898	0.0202184	-2.1411	0.0322657	0.845963
26468	LHX6	464.797	-0.157338	0.081711	-1.92554	0.0541621	0.845963
26589	MRPL46	357.384	-0.0596864	0.0292986	-2.03717	0.0416327	0.845963
26767	RNU105B	20.4322	0.174709	0.076247	2.29136	0.0219428	0.845963
26831	RNU5A-1	71.5059	-0.275389	0.100524	-2.73954	0.00615245	0.845963
26832	RNU5B-1	110.036	-0.231973	0.0906949	-2.55773	0.0105359	0.845963
26953	RANBP6	1876.92	-0.0666029	0.0335713	-1.98392	0.0472645	0.845963
26986	PABPC1	4457.33	0.0666122	0.027524	2.42015	0.0155141	0.845963
26995	TRUB2	958.284	-0.0703701	0.0265837	-2.64712	0.00811816	0.845963
27013	CNPPD1	742.743	-0.0736984	0.0351835	-2.09469	0.036199	0.845963
27019	DNAI1	351.957	0.214379	0.108752	1.97127	0.0486935	0.845963
27095	TRAPPC3	843.509	-0.0478866	0.0230734	-2.0754	0.0379494	0.845963
27123	DKK2	48.3514	-0.305635	0.131	-2.3331	0.0196431	0.845963
27125	AFF4	9201.94	0.0455949	0.0232318	1.96261	0.049692	0.845963
27152	INTU	2230.47	0.0868324	0.0420562	2.06467	0.0389538	0.845963
27161	AGO2	4290.21	0.0700921	0.031344	2.23622	0.0253373	0.845963
27164	SALL3	274.306	0.10173	0.0526405	1.93255	0.0532915	0.845963
27183	VPS4A	2606.29	-0.0339831	0.0158521	-2.14375	0.0320528	0.845963
27237	ARHGEF16	34.2097	-0.289109	0.114413	-2.52688	0.0115081	0.845963
27248	ERLEC1	2286.08	-0.0584713	0.0305996	-1.91085	0.0560237	0.845963
28232	SLCO3A1	793.983	-0.157439	0.0678455	-2.32056	0.0203108	0.845963
28960	DCPS	174.171	-0.0459993	0.0233839	-1.96714	0.049167	0.845963
28986	MAGEH1	1377.37	-0.094171	0.0400147	-2.35341	0.0186023	0.845963
28988	DBNL	1522.42	-0.0455217	0.0236418	-1.92548	0.0541696	0.845963
29028	ATAD2	1063.29	0.0825487	0.0396253	2.08323	0.0372299	0.845963
29058	TMEM230	1399.57	-0.0635331	0.0319305	-1.98973	0.0466207	0.845963
29104	N6AMT1	236.688	-0.0952426	0.0418755	-2.27442	0.0229406	0.845963
29110	TBK1	1014.46	-0.065743	0.0286324	-2.29611	0.0216698	0.845963
29785	CYP2S1	17.4181	-0.329945	0.165875	-1.98913	0.0466872	0.845963
29901	SAC3D1	80.8892	-0.0890534	0.0411171	-2.16585	0.0303229	0.845963
29941	PKN3	49.424	-0.138825	0.0644708	-2.15331	0.0312945	0.845963
29960	MRM2	365.544	-0.0483429	0.0247682	-1.95181	0.0509604	0.845963
29965	CDIP1	3340.76	-0.0447405	0.0222583	-2.01006	0.0444246	0.845963
29974	A1CF	40.7927	0.188207	0.0900747	2.08945	0.0366672	0.845963
30835	CD209	14.4757	-0.329002	0.129216	-2.54613	0.0108923	0.845963
30844	EHD4	157.03	-0.115033	0.0577484	-1.99197	0.046374	0.845963
30848	CTAG2	1.6472	1.26979	0.597892	2.12377	0.0336891	0.845963
50485	SMARCAL1	477.88	-0.0508427	0.0240538	-2.11371	0.0345404	0.845963
50813	COPS7A	1372.24	-0.0685166	0.0294552	-2.32613	0.0200118	0.845963
50814	NSDHL	324.975	-0.0828473	0.0336034	-2.46544	0.0136844	0.845963
51015	ISOC1	477.864	-0.0835668	0.040591	-2.05875	0.0395178	0.845963
51029	DESI2	1279.8	0.127089	0.058691	2.16539	0.0303575	0.845963
51081	MRPS7	708.796	-0.0638127	0.0276974	-2.30392	0.0212271	0.845963
51122	COMMD2	728.381	-0.0571499	0.0294648	-1.9396	0.0524289	0.845963
51161	C3orf18	801.351	-0.0598591	0.0276176	-2.16743	0.0302021	0.845963
51162	EGFL7	495.603	-0.115729	0.0571265	-2.02585	0.0427806	0.845963
51171	HSD17B14	284.527	-0.0804182	0.0423555	-1.89865	0.0576105	0.845963
51207	DUSP13	3.11342	-0.834287	0.331661	-2.51548	0.0118871	0.845963
51277	DNAJC27	1320.35	0.102558	0.0533643	1.92185	0.0546244	0.845963
51293	CD320	255.178	-0.107642	0.0463507	-2.32234	0.0202147	0.845963
51294	PCDH12	250.066	-0.0938214	0.038775	-2.41963	0.0155361	0.845963
51305	KCNK9	114.572	-0.353786	0.161867	-2.18567	0.0288401	0.845963
51309	ARMCX1	1019.45	-0.0598273	0.0265552	-2.25294	0.0242628	0.845963
51317	PHF21A	2560.55	0.045395	0.0239877	1.89243	0.058434	0.845963
51366	UBR5	9090.18	0.0431247	0.0174633	2.46946	0.0135319	0.845963
51421	AMOTL2	1266.86	-0.171219	0.0820387	-2.08705	0.0368836	0.845963
51422	PRKAG2	2720.27	0.12305	0.0613697	2.00506	0.0449564	0.845963
51433	ANAPC5	3027.59	-0.0650216	0.0333893	-1.94738	0.0514895	0.845963
51493	RTCB	1393.53	-0.0804679	0.032413	-2.48258	0.0130433	0.845963
51504	TRMT112	859.399	-0.0613879	0.0324569	-1.89136	0.058576	0.845963
51523	CXXC5	759.11	-0.181516	0.0944826	-1.92116	0.0547118	0.845963
51524	TMEM138	352.938	0.0504431	0.0266068	1.89587	0.0579768	0.845963
51552	RAB14	2913.21	-0.0421675	0.0189535	-2.22478	0.026096	0.845963
51555	PEX5L	3644.39	-0.213396	0.104533	-2.04143	0.0412079	0.845963
51599	LSR	250.359	-0.103403	0.0457725	-2.25907	0.0238788	0.845963
51604	PIGT	1159.81	-0.0819627	0.0385531	-2.12597	0.0335057	0.845963
51667	NUB1	1157.19	-0.0621555	0.0279914	-2.22052	0.0263836	0.845963
51693	TRAPPC2L	740.398	-0.0630657	0.0276957	-2.27709	0.0227809	0.845963
51710	ZNF44	552.077	0.0786164	0.0367031	2.14196	0.0321971	0.845963
51715	RAB23	833.567	-0.0833016	0.0390637	-2.13246	0.0329694	0.845963
51720	UIMC1	1151.03	0.0418563	0.0199624	2.09675	0.0360156	0.845963
51762	RAB8B	1964.14	-0.0647834	0.0322826	-2.00676	0.0447757	0.845963
53826	FXYD6	2069.08	-0.201959	0.100767	-2.00422	0.0450465	0.845963
53827	FXYD5	107.834	-0.0982953	0.0467374	-2.10314	0.0354536	0.845963
53917	RAB24	521.272	-0.0573699	0.0262309	-2.18711	0.0287344	0.845963
54187	NANS	399.799	-0.0973113	0.0374079	-2.60136	0.00928549	0.845963
54210	TREM1	12.3932	0.381591	0.18586	2.05311	0.0400619	0.845963
54432	YIPF1	431.031	-0.0845433	0.032946	-2.56611	0.0102845	0.845963
54454	ATAD2B	1963.47	0.0398528	0.0208455	1.91181	0.0559	0.845963
54477	PLEKHA5	4014.74	0.0972569	0.0428501	2.2697	0.0232258	0.845963
54507	ADAMTSL4	211.884	0.152175	0.0562715	2.7043	0.00684474	0.845963
54522	ANKRD16	379.14	0.0772347	0.0355743	2.17108	0.029925	0.845963
54538	ROBO4	154.626	-0.135133	0.0572718	-2.35951	0.0182993	0.845963
54617	INO80	1567.25	0.0313595	0.0155891	2.01163	0.0442585	0.845963
54768	HYDIN	4961.54	0.138688	0.0700788	1.97903	0.0478124	0.845963
54777	CFAP46	597.978	0.207136	0.100466	2.06176	0.0392307	0.845963
54809	SAMD9	205.793	-0.134341	0.0585883	-2.29298	0.0218494	0.845963
54829	ASPN	134.979	0.124938	0.0464615	2.68908	0.00716501	0.845963
54830	NUP62CL	41.2809	0.301567	0.142146	2.12154	0.0338767	0.845963
54847	SIDT1	346.005	-0.281925	0.140771	-2.00272	0.045207	0.845963
54910	SEMA4C	1095.44	-0.109977	0.0548631	-2.00457	0.0450091	0.845963
54936	ADPRS	440.505	-0.0684979	0.0280357	-2.44324	0.0145562	0.845963
54939	COMMD4	442.803	-0.0779864	0.029436	-2.64935	0.0080646	0.845963
54987	CZIB	773.687	-0.0471042	0.0241365	-1.95157	0.0509893	0.845963
55036	CCDC40	404.857	0.177418	0.0863375	2.05494	0.0398853	0.845963
55056	GABPB1-IT1	527.618	0.0558807	0.0286015	1.95377	0.0507285	0.845963
55068	ENOX1	1258.03	0.0451974	0.0233462	1.93596	0.0528722	0.845963
55074	OXR1	2952.93	-0.164125	0.0864154	-1.89925	0.0575315	0.845963
55093	NTAQ1	244.238	-0.0860938	0.0374011	-2.30191	0.0213404	0.845963
55108	BSDC1	2861.05	-0.0321789	0.0161516	-1.9923	0.0463378	0.845963
55128	TRIM68	470.913	-0.0485644	0.0208507	-2.32915	0.0198511	0.845963
55132	LARP1B	2036.85	0.0524179	0.02662	1.96912	0.0489398	0.845963
55180	LINS1	495.515	0.050754	0.0249852	2.03137	0.0422178	0.845963
55182	RNF220	2710.01	-0.0887491	0.0399272	-2.22277	0.026231	0.845963
55203	LGI2	331.709	-0.277097	0.112511	-2.46284	0.0137842	0.845963
55290	BRF2	296.325	-0.0735509	0.0274203	-2.68236	0.00731055	0.845963
55334	SLC39A9	2260.19	-0.0419671	0.0184858	-2.27023	0.0231934	0.845963
55346	TCP11L1	1282.04	-0.0788665	0.037824	-2.08509	0.037061	0.845963
55363	HEMGN	5.62713	0.261201	0.13222	1.9755	0.0482118	0.845963
55422	ZNF331	1803.88	0.12192	0.0544805	2.23787	0.0252298	0.845963
55466	DNAJA4	3618.4	0.0769439	0.0397425	1.93606	0.0528604	0.845963
55521	TRIM36	608.874	-0.274285	0.11839	-2.3168	0.0205146	0.845963
55604	CARMIL1	2482.57	0.0674237	0.0338296	1.99304	0.0462575	0.845963
55611	OTUB1	1628.69	-0.0551769	0.028897	-1.90943	0.0562062	0.845963
55635	DEPDC1	19.9605	-0.180232	0.0903321	-1.99521	0.0460197	0.845963
55667	DENND4C	3423.82	0.0488907	0.023251	2.10273	0.035489	0.845963
55752	SEPTIN11	6365.07	0.0631361	0.0316912	1.99223	0.0463461	0.845963
55763	EXOC1	2106.06	-0.0560722	0.0223465	-2.50922	0.0120997	0.845963
55764	IFT122	1846.11	0.0972158	0.0480366	2.02378	0.0429924	0.845963
55794	DDX28	259.673	0.141709	0.0648364	2.18564	0.028842	0.845963
55805	LRP2BP	980.635	0.113654	0.0479004	2.37272	0.0176578	0.845963
55823	VPS11	1626.93	-0.0474473	0.023512	-2.018	0.0435908	0.845963
55837	EAPP	627.478	-0.0685517	0.0320949	-2.13591	0.0326868	0.845963
55844	PPP2R2D	1809.29	0.0583058	0.0248328	2.34794	0.0188776	0.845963
55869	HDAC8	544.563	-0.0564514	0.0236371	-2.38825	0.0169287	0.845963
55879	GABRQ	347.33	-0.420206	0.203944	-2.06039	0.039361	0.845963
55892	MYNN	1019.9	0.0465337	0.0229401	2.02849	0.0425107	0.845963
55900	ZNF302	1869.04	-0.0434099	0.0227105	-1.91145	0.055947	0.845963
55902	ACSS2	806.026	-0.0981304	0.0453876	-2.16205	0.030614	0.845963
55904	KMT2E	4923.2	0.04832	0.0231126	2.09063	0.0365611	0.845963
55906	ZC4H2	308.89	-0.0671249	0.0286021	-2.34685	0.0189327	0.845963
56001	NXF2	36.7673	0.208164	0.100576	2.06972	0.0384789	0.845963
56113	PCDHGA2	255.878	0.0927982	0.0455462	2.03745	0.0416049	0.845963
56155	TEX14	55.4324	-0.154192	0.0646345	-2.3856	0.0170513	0.845963
56156	TEX13B	14.51	0.241896	0.0999193	2.42091	0.0154815	0.845963
56165	TDRD1	35.8842	0.196757	0.088119	2.23286	0.0255583	0.845963
56169	GSDMC	3.89499	-0.488082	0.255699	-1.90882	0.056286	0.845963
56606	SLC2A9	72.8442	-0.129304	0.064474	-2.00553	0.0449069	0.845963
56849	TCEAL7	1218.71	-0.111158	0.0514929	-2.1587	0.0308737	0.845963
56911	MAP3K7CL	92.3386	0.143607	0.0534125	2.68863	0.00717451	0.845963
56937	PMEPA1	3395.23	0.165362	0.0653085	2.53202	0.0113409	0.845963
56997	COQ8A	978.99	-0.0749176	0.0288668	-2.59528	0.00945134	0.845963
56998	CTNNBIP1	785.313	-0.137698	0.0620732	-2.21831	0.0265337	0.845963
57000	GSN-AS1	477.388	-0.183841	0.0967657	-1.89986	0.0574521	0.845963
57060	PCBP4	1297.02	-0.145502	0.0766834	-1.89744	0.0577696	0.845963
57171	DOLPP1	306.615	-0.0700467	0.0323713	-2.16385	0.0304758	0.845963
57184	FAM219B	2111.6	-0.0374523	0.0180763	-2.0719	0.0382744	0.845963
57188	ADAMTSL3	444.775	-0.142668	0.0751034	-1.89962	0.0574828	0.845963
57192	MCOLN1	268.005	-0.0583046	0.0292575	-1.99281	0.0462822	0.845963
57325	KAT14	989.39	-0.0589987	0.0290505	-2.0309	0.0422648	0.845963
57332	CBX8	57.0186	-0.107513	0.0534787	-2.01038	0.0443909	0.845963
57408	LRTM1	130.776	0.185906	0.0894866	2.07747	0.0377578	0.845963
57456	KIAA1143	1624.04	-0.0924454	0.0341478	-2.70721	0.00678514	0.845963
57460	PPM1H	2174.43	-0.0764292	0.0403762	-1.89293	0.0583678	0.845963
57467	HHATL	1123.76	-0.221329	0.106436	-2.07945	0.0375759	0.845963
57498	KIDINS220	10862.1	-0.0390619	0.01957	-1.99601	0.0459332	0.845963
57519	STARD9	1796.62	-0.129818	0.064615	-2.00911	0.0445257	0.845963
57565	KLHL14	25.0509	-0.249667	0.132011	-1.89126	0.0585896	0.845963
57577	CCDC191	884.578	0.0825565	0.0413538	1.99634	0.0458965	0.845963
57614	RELCH	5837.2	0.0888177	0.0445205	1.99498	0.0460447	0.845963
57617	VPS18	1118.93	-0.043724	0.0207744	-2.10471	0.035317	0.845963
57624	NYAP2	1341.76	0.123837	0.0606845	2.04067	0.0412832	0.845963
57639	CCDC146	790.143	0.152337	0.0690624	2.20578	0.0273993	0.845963
57688	ZSWIM6	3146.15	0.103951	0.0463526	2.24262	0.0249214	0.845963
57720	GPR107	3113.07	-0.0323432	0.0165253	-1.9572	0.050324	0.845963
58497	PRUNE1	539.813	-0.040363	0.0148708	-2.71424	0.00664278	0.845963
59274	TLNRD1	724.555	0.242765	0.111646	2.17442	0.0296734	0.845963
60386	SLC25A19	96.9985	0.0768493	0.0406414	1.89091	0.0586362	0.845963
60401	EDA2R	52.0557	-0.186304	0.0923091	-2.01826	0.0435642	0.845963
60482	SLC5A7	808.4	-0.355703	0.151175	-2.35292	0.0186266	0.845963
60626	RIC8A	1474.19	-0.0408834	0.0184495	-2.21597	0.0266938	0.845963
64062	RBM26	4807.09	0.0491461	0.0253478	1.93887	0.0525173	0.845963
64078	SLC28A3	17.1216	0.424091	0.194615	2.17913	0.0293223	0.845963
64084	CLSTN2	1255.13	-0.36537	0.159821	-2.28612	0.0222474	0.845963
64091	POPDC2	33.1761	0.114445	0.053949	2.12135	0.0338925	0.845963
64108	RTP4	28.5721	-0.182955	0.0768601	-2.38037	0.0172954	0.845963
64147	KIF9	411.028	0.117243	0.0512298	2.28858	0.0221039	0.845963
64419	MTMR14	529.757	-0.0533428	0.0243233	-2.19308	0.0283019	0.845963
64427	TTC31	262.797	-0.0731719	0.0341625	-2.14188	0.0322033	0.845963
64689	GORASP1	1441.86	-0.0427892	0.0184875	-2.31449	0.0206411	0.845963
64755	RUSF1	1239.96	-0.0440855	0.0219872	-2.00506	0.0449571	0.845963
64761	PARP12	198.099	-0.0935422	0.0443888	-2.10733	0.0350886	0.845963
64856	VWA1	615.08	-0.174928	0.0919976	-1.90144	0.0572447	0.845963
64978	MRPL38	666.652	-0.0539588	0.0233633	-2.30956	0.0209128	0.845963
65010	SLC26A6	157.583	-0.0836857	0.0386923	-2.16285	0.0305527	0.845963
65061	CDK15	32.521	0.202893	0.0970447	2.09072	0.0365535	0.845963
65250	CPLANE1	5480.44	0.0382611	0.0166312	2.30056	0.0214163	0.845963
65264	UBE2Z	1748.81	-0.0636981	0.0276465	-2.30402	0.0212217	0.845963
65997	RASL11B	96.0408	-0.290839	0.115816	-2.51121	0.0120317	0.845963
79054	TRPM8	23.3628	-0.300398	0.132196	-2.27236	0.0230646	0.845963
79056	PRRG4	105.118	0.189998	0.080146	2.37065	0.017757	0.845963
79073	TMEM109	488.745	-0.0691331	0.0263114	-2.6275	0.0086016	0.845963
79077	DCTPP1	224.315	-0.0778116	0.0347733	-2.23768	0.0252419	0.845963
79098	C1orf116	9.23859	-0.257594	0.115319	-2.23374	0.0255	0.845963
79594	MUL1	573.325	-0.049589	0.0213713	-2.32035	0.020322	0.845963
79603	CERS4	985.746	-0.0635888	0.0308159	-2.06351	0.0390646	0.845963
79616	CCNJL	62.6019	0.091915	0.0451757	2.03461	0.0418899	0.845963
79630	C1orf54	179.323	0.188836	0.0794765	2.376	0.0175017	0.845963
79631	EFL1	581.552	-0.0573615	0.0262936	-2.18157	0.0291411	0.845963
79676	OGFOD2	260.202	-0.0616089	0.0307277	-2.00499	0.0449637	0.845963
79691	QTRT2	473.252	0.0549485	0.0255095	2.15404	0.0312371	0.845963
79742	DIPK2B	241.157	-0.144303	0.0695276	-2.07548	0.0379422	0.845963
79747	ADGB	130.505	0.836837	0.311077	2.69013	0.00714238	0.845963
79796	ALG9	1595.24	0.104545	0.0445621	2.34605	0.0189736	0.845963
79816	TLE6	17.933	-0.343571	0.159676	-2.15168	0.0314229	0.845963
79832	QSER1	2914.63	0.0448674	0.0197442	2.27243	0.0230605	0.845963
79841	AGBL2	88.3322	0.358446	0.173573	2.0651	0.0389138	0.845963
79864	JHY	454.646	0.0982115	0.04796	2.04778	0.0405818	0.845963
79871	RPAP2	1463.59	0.0507355	0.019414	2.61334	0.0089661	0.845963
79873	NUDT18	209.337	-0.104788	0.03803	-2.7554	0.00586208	0.845963
79887	PLBD1	82.8639	0.121912	0.0620497	1.96475	0.0494429	0.845963
79912	PYROXD1	453.688	-0.0655162	0.0327567	-2.00009	0.0454909	0.845963
79931	TNIP3	7.08707	-0.74275	0.303978	-2.44344	0.0145482	0.845963
79954	NOL10	1017.71	0.0370882	0.018252	2.032	0.0421536	0.845963
79961	DENND2D	64.5448	-0.161161	0.0769088	-2.09549	0.0361278	0.845963
80045	GPR157	12.7525	0.180611	0.0863497	2.09162	0.0364726	0.845963
80122	MAP3K19	178.339	0.450881	0.228993	1.96898	0.0489558	0.845963
80129	CCDC170	259.334	0.284145	0.142399	1.99541	0.0459979	0.845963
80144	FRAS1	3468.42	0.139556	0.0580246	2.40512	0.0161673	0.845963
80205	CHD9	9447.96	0.0380271	0.0150722	2.52301	0.0116357	0.845963
80210	ARMC9	1365.47	0.134258	0.0519442	2.58466	0.00974744	0.845963
80262	C16orf70	645.218	-0.0732925	0.0281222	-2.60622	0.00915486	0.845963
80380	PDCD1LG2	55.2741	-0.119599	0.0573474	-2.08551	0.0370227	0.845963
80704	SLC19A3	140.924	-0.0989382	0.0513338	-1.92735	0.053936	0.845963
80851	SH3BP5L	762.363	-0.0595534	0.0286087	-2.08165	0.0373744	0.845963
80862	ZNRD1ASP	115.511	0.114495	0.0560815	2.04159	0.0411923	0.845963
80896	NPL	694.969	0.137249	0.0669812	2.04907	0.0404552	0.845963
81539	SLC38A1	6674.14	-0.083294	0.0428237	-1.94504	0.0517698	0.845963
81605	URM1	702.682	-0.0882569	0.038316	-2.3034	0.0212566	0.845963
81696	OR5V1	4.55726	1.14452	0.438126	2.6123	0.00899362	0.845963
81855	SFXN3	1224.28	-0.0636814	0.0313007	-2.0345	0.0419011	0.845963
81875	ISG20L2	481.052	0.0635369	0.0327732	1.93868	0.0525399	0.845963
81889	FAHD1	374.109	-0.0861878	0.0422964	-2.03771	0.0415791	0.845963
83638	C11orf68	586.631	-0.0545399	0.0266062	-2.04989	0.0403747	0.845963
83659	TEKT1	194.153	0.408973	0.210536	1.94253	0.0520731	0.845963
83853	ROPN1L	72.4437	0.411409	0.175958	2.33811	0.0193814	0.845963
83878	USHBP1	51.6633	-0.164927	0.0677726	-2.43353	0.0149523	0.845963
83879	CDCA7	45.6388	-0.174694	0.0901069	-1.93874	0.0525332	0.845963
83894	TTC29	76.5826	0.392172	0.184675	2.12358	0.0337054	0.845963
83988	NCALD	1605.31	-0.383767	0.156537	-2.4516	0.0142224	0.845963
84002	B3GNT5	664.071	0.100536	0.0441585	2.2767	0.0228041	0.845963
84071	ARMC2	1658.69	0.0914824	0.0425815	2.14841	0.0316811	0.845963
84078	KBTBD7	593.873	-0.0688639	0.0294713	-2.33664	0.0194577	0.845963
84105	PCBD2	312.896	0.0585799	0.0306452	1.91155	0.0559337	0.845963
84109	QRFPR	38.2074	-0.450985	0.170611	-2.64335	0.00820907	0.845963
84128	WDR75	1102.04	-0.047204	0.0236399	-1.99679	0.0458476	0.845963
84132	USP42	593.339	0.0500316	0.0233751	2.14038	0.0323238	0.845963
84133	ZNRF3	1512.67	0.0844973	0.0416394	2.02926	0.0424313	0.845963
84138	SLC7A6OS	157.413	-0.0613324	0.0302455	-2.02782	0.042579	0.845963
84144	SYDE2	340.852	0.0708178	0.0364088	1.94507	0.0517664	0.845963
84153	RNASEH2C	415.354	-0.0572034	0.027836	-2.05501	0.0398776	0.845963
84222	TMEM191A	100.818	-0.106494	0.0557402	-1.91054	0.056064	0.845963
84245	MRI1	620.494	-0.0862622	0.0331601	-2.60139	0.00928476	0.845963
84251	SGIP1	7750.9	0.0828391	0.0429882	1.92702	0.0539773	0.845963
84302	PGAP4	1974.44	-0.102634	0.0388456	-2.6421	0.00823938	0.845963
84317	CCDC115	825.26	-0.0615027	0.0317437	-1.93748	0.0526867	0.845963
84324	SARNP	663.625	-0.0603162	0.0312523	-1.92998	0.0536097	0.845963
84364	ARFGAP2	2633.69	-0.0518027	0.0217003	-2.38719	0.0169778	0.845963
84514	GHDC	293.376	-0.0822948	0.0374052	-2.20009	0.0278005	0.845963
84624	FNDC1	36.6605	0.404408	0.198578	2.03652	0.0416979	0.845963
84684	INSM2	68.3234	-0.144398	0.0679732	-2.12434	0.0336416	0.845963
84691	FAM71F1	29.273	0.200795	0.0829055	2.42197	0.0154365	0.845963
84699	CREB3L3	6.35746	-0.517558	0.201976	-2.56247	0.010393	0.845963
84811	BUD13	341.408	-0.0495212	0.0260988	-1.89745	0.0577685	0.845963
84870	RSPO3	62.6207	-0.365085	0.191729	-1.90417	0.0568881	0.845963
84883	AIFM2	415.936	0.0882378	0.0444723	1.98411	0.0472437	0.845963
84889	SLC7A3	27.5763	-0.266957	0.140629	-1.89831	0.0576558	0.845963
84914	ZNF587	2238.76	0.0619914	0.0247125	2.50851	0.0121242	0.845963
84993	UBL7	713.153	-0.0796234	0.0336781	-2.36425	0.0180666	0.845963
85235	H2AC12	12.3738	-0.279286	0.131523	-2.12347	0.0337144	0.845963
85463	ZC3H12C	2479.73	0.138816	0.0520592	2.66651	0.00766431	0.845963
89839	ARHGAP11B	24.6738	-0.150205	0.0757547	-1.98279	0.0473913	0.845963
89866	SEC16B	147.901	-0.182791	0.0793079	-2.30482	0.0211765	0.845963
89876	CFAP91	768.897	0.128085	0.0608102	2.10631	0.0351774	0.845963
90355	MACIR	975.521	-0.0856235	0.0357775	-2.39323	0.016701	0.845963
90780	PYGO2	853.087	-0.0489326	0.0246213	-1.98741	0.0468774	0.845963
90799	CEP95	1179.56	0.0569864	0.0241497	2.35972	0.0182889	0.845963
90809	PIP4P1	677.39	-0.0671574	0.0301039	-2.23086	0.0256906	0.845963
90956	ADCK2	636.779	-0.0650118	0.0284087	-2.28845	0.0221113	0.845963
91147	TMEM67	1108.88	0.122071	0.0561849	2.17266	0.029806	0.845963
91373	UAP1L1	411.311	-0.104434	0.051024	-2.04677	0.0406811	0.845963
91442	FAAP24	14.6931	-0.173637	0.0718763	-2.41578	0.0157016	0.845963
91445	RNF185	1137.2	-0.0366778	0.0191757	-1.91272	0.0557834	0.845963
91749	MFSD4B	695.781	0.103459	0.0388648	2.66203	0.00776711	0.845963
91782	CHMP7	1025.21	-0.045504	0.0187285	-2.42966	0.0151131	0.845963
91807	MYLK3	302.181	0.625555	0.258275	2.42205	0.0154334	0.845963
92106	OXNAD1	1469.32	0.0697207	0.0353481	1.9724	0.0485639	0.845963
92292	GLYATL1	4.94951	-0.439917	0.215127	-2.04491	0.0408635	0.845963
92345	NAF1	1109.09	0.0983341	0.039707	2.4765	0.0132679	0.845963
92579	G6PC3	422.837	-0.0779266	0.0397907	-1.95841	0.0501816	0.845963
92691	TMEM169	181.074	-0.128983	0.0582498	-2.21431	0.0268077	0.845963
92737	DNER	3884.8	-0.136659	0.0667271	-2.04802	0.0405578	0.845963
92745	SLC38A5	227.298	-0.155359	0.0703669	-2.20785	0.0272551	0.845963
92799	SHKBP1	161.061	-0.125353	0.0595929	-2.10349	0.035423	0.845963
93183	PIGM	356.047	-0.0712577	0.0373942	-1.90558	0.0567044	0.845963
93233	ODAD1	143.088	0.419347	0.203788	2.05777	0.0396125	0.845963
93953	GCNA	286.72	0.142721	0.0683084	2.08936	0.0366752	0.845963
94005	PIGS	951.549	-0.039366	0.0198981	-1.97838	0.0478854	0.845963
94107	TMEM203	546.187	-0.0380094	0.019794	-1.92024	0.0548271	0.845963
94235	GNG8	10.575	-0.266372	0.136341	-1.95371	0.0507355	0.845963
112609	MRAP2	587.254	-0.184785	0.0948592	-1.94799	0.0514159	0.845963
112770	GLMP	242.909	-0.0696095	0.0287098	-2.42459	0.0153255	0.845963
112937	GLB1L3	335.982	0.161583	0.0711354	2.27148	0.0231177	0.845963
113130	CDCA5	33.6348	-0.218583	0.085676	-2.55127	0.0107332	0.845963
113146	AHNAK2	1668.99	-0.27206	0.130407	-2.08624	0.0369571	0.845963
114088	TRIM9	7569.28	0.0728151	0.0351488	2.07163	0.0383004	0.845963
114294	LACTB	494.849	0.106454	0.0481694	2.20998	0.0271064	0.845963
114614	MIR155HG	92.8555	0.113074	0.0499047	2.2658	0.0234635	0.845963
114789	SLC25A25	2344.76	0.219177	0.0965436	2.27024	0.0231932	0.845963
114800	CCDC85A	783.782	-0.162975	0.0765504	-2.12899	0.0332551	0.845963
114801	TMEM200A	127.991	-0.316456	0.15224	-2.07867	0.0376473	0.845963
114814	GNRHR2	76.6743	-0.0719469	0.0339644	-2.1183	0.0341493	0.845963
114827	FHAD1	124.723	0.355991	0.178993	1.98886	0.0467172	0.845963
114898	C1QTNF2	67.8756	0.176888	0.0649182	2.72478	0.0064344	0.845963
114960	TSGA13	5.74357	0.286214	0.115875	2.47003	0.0135102	0.845963
115361	GBP4	346.579	-0.193419	0.0712679	-2.71397	0.00664818	0.845963
115817	DHRS1	182	-0.0859964	0.0387301	-2.2204	0.0263914	0.845963
116442	RAB39B	907.632	-0.0753011	0.0340338	-2.21254	0.0269293	0.845963
116461	TSEN15	598.954	-0.0801874	0.0404134	-1.98418	0.047236	0.845963
118491	CFAP70	821.641	0.184554	0.0884671	2.08613	0.0369665	0.845963
118980	SFXN2	246.296	0.0955477	0.0457417	2.08885	0.0367208	0.845963
119587	CPXM2	94.0295	-0.362532	0.135407	-2.67735	0.00742062	0.845963
120379	PIH1D2	112.432	0.160972	0.080808	1.99203	0.0463683	0.845963
120939	TMEM52B	62.8171	0.360846	0.132403	2.72537	0.00642296	0.845963
122046	TEX26	117.716	0.159151	0.0768254	2.07159	0.0383035	0.845963
123872	DNAAF1	457.073	0.304661	0.14462	2.10664	0.0351491	0.845963
124093	CCDC78	338.733	0.16086	0.0835957	1.92426	0.0543222	0.845963
124222	PAQR4	445.748	-0.169465	0.085278	-1.9872	0.0469	0.845963
125061	AFMID	407.481	-0.178664	0.0796877	-2.24206	0.0249577	0.845963
126433	FBXO27	215.168	-0.10688	0.051789	-2.06375	0.0390413	0.845963
126820	DNAI3	130.383	0.573652	0.228064	2.51532	0.0118925	0.845963
127253	TYW3	783.409	-0.0722272	0.0348317	-2.07361	0.0381158	0.845963
127435	PODN	90.1007	-0.138048	0.0603911	-2.28589	0.0222606	0.845963
127829	ARL8A	1556.98	-0.068458	0.0306374	-2.23446	0.025453	0.845963
128239	IQGAP3	19.2824	-0.421343	0.194214	-2.16948	0.0300464	0.845963
128602	C20orf85	6.97457	0.559852	0.278085	2.01324	0.0440891	0.845963
128674	PROKR2	54.9642	-0.331742	0.169622	-1.95577	0.0504922	0.845963
129787	TMEM18	502.421	-0.0514623	0.0257957	-1.99499	0.0460437	0.845963
129852	C2orf73	96.7931	0.139093	0.0731638	1.90112	0.0572865	0.845963
130340	AP1S3	197.577	0.0992187	0.0449937	2.20517	0.0274422	0.845963
130617	ZFAND2B	470.941	-0.0599294	0.0248823	-2.40852	0.0160174	0.845963
130827	TMEM182	76.177	-0.157063	0.0589974	-2.6622	0.00776321	0.845963
130872	AHSA2P	1443.54	-0.0940579	0.0435873	-2.15792	0.0309341	0.845963
131377	KLHL40	6.56027	-0.295145	0.140275	-2.10405	0.0353743	0.845963
132001	TAMM41	728.013	0.087719	0.0384771	2.27977	0.0226212	0.845963
132320	SCLT1	1455.11	0.0477551	0.0217658	2.19404	0.0282327	0.845963
132671	SPATA18	221.819	0.510779	0.208569	2.44897	0.0143265	0.845963
132946	ARL9	38.8435	0.126408	0.0559077	2.26102	0.0237583	0.845963
134265	AFAP1L1	104.974	-0.0976878	0.0429587	-2.27399	0.0229663	0.845963
134391	GPR151	13.9901	0.342227	0.131618	2.60016	0.00931799	0.845963
136306	SVOPL	40.5153	0.212277	0.0937827	2.2635	0.0236047	0.845963
136332	LRGUK	397.38	0.147179	0.0680212	2.16373	0.0304854	0.845963
137964	GPAT4	1719.24	-0.0399109	0.0161004	-2.47887	0.0131798	0.845963
138065	RNF183	5.81621	-0.30337	0.137884	-2.20018	0.027794	0.845963
138255	C9orf135	39.167	0.438981	0.184505	2.37924	0.0173485	0.845963
138474	TAF1L	9.71161	-0.263186	0.125097	-2.10385	0.0353918	0.845963
139212	DNAAF6	19.8892	0.876845	0.383756	2.2849	0.0223185	0.845963
139221	PWWP3B	167.709	-0.432155	0.163527	-2.64271	0.00822458	0.845963
139818	DOCK11	3365.2	0.159755	0.07898	2.02273	0.0431012	0.845963
140458	ASB5	21.9883	-0.274913	0.113541	-2.42126	0.0154666	0.845963
140679	SLC32A1	1712.77	0.123868	0.0647762	1.91225	0.0558445	0.845963
140688	NOL4L	962.104	-0.094875	0.0499771	-1.89837	0.0576477	0.845963
140831	ZSWIM3	189.258	-0.0610937	0.0313196	-1.95065	0.0510983	0.845963
140848	MACROD2-IT1	65.9885	0.147155	0.0706318	2.08341	0.0372136	0.845963
140886	PABPC5	142.433	-0.0671499	0.0351425	-1.91079	0.0560317	0.845963
143384	CACUL1	3264.55	0.0401809	0.0209028	1.92228	0.0545707	0.845963
143662	MUC15	557.078	0.297467	0.130038	2.28754	0.0221644	0.845963
144233	BCDIN3D	69.5878	-0.0735225	0.0374124	-1.96519	0.049392	0.845963
144321	GLIPR1L2	167.563	0.16172	0.0678744	2.38263	0.0171894	0.845963
144404	TMEM120B	1722.16	0.131723	0.0681938	1.9316	0.0534087	0.845963
144535	CFAP54	2100.02	0.203634	0.10379	1.96198	0.0497648	0.845963
144809	FAM216B	240.02	0.681749	0.345298	1.97438	0.0483386	0.845963
145741	C2CD4A	22.0574	0.483006	0.178746	2.70219	0.0068884	0.845963
146225	CMTM2	29.852	0.136392	0.0717849	1.90002	0.0574311	0.845963
146754	DNAH2	1078.24	0.209244	0.102256	2.04627	0.0407301	0.845963
146845	CFAP52	226.136	0.402284	0.185997	2.16285	0.0305527	0.845963
147694	ZNF548	802.606	0.0404135	0.0196578	2.05585	0.0397969	0.845963
147841	SPC24	18.2609	-0.202622	0.0987213	-2.05247	0.0401243	0.845963
148113	CILP2	14.145	-0.234527	0.0855549	-2.74125	0.00612068	0.845963
148156	ZNF558	567.427	-0.0473438	0.020513	-2.30799	0.0209999	0.845963
148523	CIART	433.693	0.191706	0.093364	2.05332	0.0400416	0.845963
149478	BTBD19	78.8775	0.164745	0.0785359	2.0977	0.0359317	0.845963
149499	LRRC71	60.4235	0.48714	0.187157	2.60284	0.00924547	0.845963
149603	RNF187	3728.24	-0.0532122	0.0269072	-1.97762	0.0479716	0.845963
150297	C22orf42	20.6576	-0.782094	0.377298	-2.07288	0.0381836	0.845963
151195	CCNYL1	532.034	0.0867094	0.0349426	2.48148	0.0130837	0.845963
151393	RMDN2	400.734	0.110851	0.0401794	2.75891	0.00579944	0.845963
151647	TAFA4	45.7464	-0.285178	0.124808	-2.28493	0.0223167	0.845963
151903	CCDC12	398.66	-0.0472563	0.023411	-2.01855	0.0435342	0.845963
152273	FGD5	232.829	-0.0857958	0.0369539	-2.3217	0.0202492	0.845963
152579	SCFD2	704.905	-0.0495149	0.019938	-2.48344	0.0130118	0.845963
153478	PLEKHG4B	41.146	0.4419	0.169209	2.61157	0.00901285	0.845963
153579	BTNL9	231.194	-0.141941	0.067594	-2.0999	0.0357373	0.845963
154790	CLEC2L	243.139	-0.178447	0.0730113	-2.4441	0.0145213	0.845963
155038	GIMAP8	231.663	-0.104199	0.047309	-2.20252	0.0276284	0.845963
159091	PABIR3	205.618	0.108631	0.0551243	1.97065	0.0487639	0.845963
160777	CCDC60	59.2783	0.409736	0.181531	2.25712	0.0240009	0.845963
161003	STOML3	50.8174	0.970492	0.471749	2.05722	0.0396647	0.845963
161502	CFAP161	107.57	0.28289	0.106816	2.64839	0.00808769	0.845963
161779	PGBD4	218.127	-0.0688253	0.032343	-2.12798	0.0333388	0.845963
162427	RETREG3	1539.74	-0.04049	0.0173726	-2.33069	0.01977	0.845963
163227	ZNF100	481.451	-0.146098	0.0628748	-2.32363	0.0201451	0.845963
163259	DENND2C	230.183	0.136997	0.0720426	1.90161	0.057222	0.845963
163786	SASS6	164.574	-0.0855779	0.0385225	-2.2215	0.0263169	0.845963
166348	KBTBD12	427.977	0.109279	0.055072	1.98429	0.0472239	0.845963
166793	ZBTB49	308.554	0.0763358	0.0363773	2.09844	0.0358661	0.845963
166979	CDC20B	5.85665	0.371063	0.142569	2.60268	0.0092498	0.845963
167127	UGT3A2	4.7098	-0.678705	0.291488	-2.32842	0.0198898	0.845963
167465	ZNF366	180.441	-0.189156	0.0780143	-2.42463	0.015324	0.845963
167691	LCA5	1078.42	0.0800065	0.0400449	1.99792	0.0457255	0.845963
168400	DDX53	49.1738	0.153096	0.0661152	2.3156	0.0205803	0.845963
168537	GIMAP7	120.86	-0.132636	0.0578422	-2.29307	0.0218438	0.845963
170691	ADAMTS17	268.943	0.10836	0.0474322	2.28453	0.0223403	0.845963
192670	AGO4	1785.94	0.0475548	0.0190185	2.50045	0.0124037	0.845963
196385	DNAH10	1129.85	0.165486	0.0773188	2.1403	0.0323304	0.845963
196441	ZFC3H1	2686.53	0.0478448	0.02493	1.91917	0.0549633	0.845963
197358	NLRC3	353.989	0.0874633	0.0458781	1.90643	0.0565944	0.845963
200403	VWA3B	134.354	0.508498	0.213685	2.37966	0.0173285	0.845963
200958	MUC20	249.42	0.199328	0.0972587	2.04946	0.040417	0.845963
201292	TRIM65	381.939	-0.0903557	0.0452194	-1.99816	0.0456991	0.845963
201625	DNAH12	400.211	0.473614	0.192915	2.45504	0.014087	0.845963
201725	C4orf46	125.328	-0.109229	0.0483405	-2.25958	0.0238471	0.845963
201798	TIGD4	111.797	0.0915858	0.0483207	1.89537	0.058043	0.845963
202134	FAM153B	952.486	0.155723	0.0760005	2.04897	0.0404646	0.845963
202333	CMYA5	1321.24	0.0696158	0.0350139	1.98823	0.046786	0.845963
203068	TUBB	909.245	-0.138402	0.0498201	-2.77804	0.00546885	0.845963
203447	NRK	13.7338	0.38203	0.188542	2.02624	0.0427405	0.845963
219293	ATAD3C	55.3664	-0.17078	0.0884836	-1.93007	0.0535978	0.845963
219527	LRRC55	389.03	-0.287624	0.130285	-2.20766	0.0272682	0.845963
219539	YPEL4	526.903	-0.127663	0.0561965	-2.27172	0.0231032	0.845963
219699	UNC5B	737.219	-0.184503	0.091812	-2.00958	0.044476	0.845963
219931	TPCN2	590.198	0.0908518	0.0473667	1.91805	0.0551046	0.845963
220965	FAM13C	1272.67	-0.103898	0.053117	-1.95603	0.0504617	0.845963
220992	ZNF485	143.234	-0.0572468	0.0290133	-1.97312	0.0484818	0.845963
221409	SPATS1	35.4724	0.334534	0.150547	2.22212	0.0262753	0.845963
221491	SMIM29	430.566	-0.124465	0.0628127	-1.98153	0.0475316	0.845963
221914	GPC2	31.7974	-0.212307	0.0793436	-2.67579	0.00745526	0.845963
225689	MAPK15	158.112	0.473545	0.238591	1.98476	0.0471715	0.845963
245711	SPDYA	62.9164	0.130544	0.0647195	2.01708	0.0436876	0.845963
245940	DEFB130A	1.51492	1.23846	0.509674	2.42991	0.0151025	0.845963
253012	HEPACAM2	10.3229	0.31885	0.138178	2.30752	0.0210256	0.845963
253650	ANKRD18A	2208.98	0.180882	0.0753472	2.40064	0.0163662	0.845963
253962	CACNA1G-AS1	11.1821	-0.247066	0.127813	-1.93304	0.0532315	0.845963
254065	BRWD3	2377.35	0.062886	0.0236424	2.65988	0.00781689	0.845963
255022	CALHM1	28.9574	-0.390005	0.180949	-2.15533	0.0311359	0.845963
255101	CFAP65	179.556	0.331264	0.158784	2.08626	0.0369554	0.845963
255104	TMCO4	228.831	0.112423	0.0573009	1.96197	0.0497659	0.845963
255119	CFAP299	67.5811	0.506233	0.190204	2.66153	0.0077787	0.845963
255520	ELMOD2	968.754	-0.048473	0.0241686	-2.00562	0.0448971	0.845963
255738	PCSK9	14.6482	0.320243	0.144877	2.21044	0.0270745	0.845963
255783	INAFM1	50.9939	-0.217634	0.0869909	-2.5018	0.0123564	0.845963
256076	COL6A5	23.438	-0.248302	0.0977452	-2.5403	0.0110757	0.845963
256227	STEAP1B	109.661	-0.191861	0.0873317	-2.19692	0.028026	0.845963
256472	TMEM151A	788.005	-0.0931413	0.0479378	-1.94296	0.0520207	0.845963
257062	CATSPERD	8.77321	0.520956	0.260184	2.00226	0.0452571	0.845963
259286	TAS2R40	29.4747	-0.273132	0.136458	-2.00158	0.0453299	0.845963
283214	NA	3.64938	0.411486	0.191918	2.14407	0.0320276	0.845963
283219	KCTD21	447.882	-0.0886197	0.0359614	-2.4643	0.0137281	0.845963
283229	CRACR2B	71.6672	-0.120796	0.063027	-1.91658	0.055291	0.845963
283337	ZNF740	1092.41	-0.0503932	0.0203175	-2.48028	0.0131278	0.845963
283431	GAS2L3	37.7895	-0.210436	0.0888807	-2.36763	0.0179026	0.845963
283481	FGF14-AS2	335.089	0.0937962	0.0406177	2.30925	0.0209299	0.845963
283860	LINC00304	13.4666	0.168676	0.0860512	1.96018	0.0499748	0.845963
283970	PDXDC2P-NPIPB14P	1204.61	0.0808669	0.0352386	2.29484	0.0217425	0.845963
283987	HID1	1401.7	-0.0895059	0.0406575	-2.20146	0.0277033	0.845963
284099	C17orf78	96.2782	0.168906	0.0718066	2.35224	0.0186607	0.845963
284359	IZUMO1	14.4501	-0.2494	0.11014	-2.26438	0.0235505	0.845963
284422	SMIM24	14.962	-0.282973	0.120676	-2.3449	0.0190324	0.845963
284525	SLC9C2	234.489	0.167971	0.0845155	1.98746	0.0468716	0.845963
284992	CCDC150	53.6585	-0.22207	0.0838058	-2.64982	0.00805344	0.845963
285195	SLC9A9	754.958	-0.109734	0.0506665	-2.16581	0.0303257	0.845963
285203	EOGT	668.402	0.169407	0.0615391	2.75283	0.00590828	0.845963
285267	ZNF619	227.56	-0.0804187	0.0409891	-1.96195	0.0497679	0.845963
285382	C3orf70	2427.75	0.0979153	0.0412788	2.37205	0.0176897	0.845963
285386	TPRG1	83.1158	0.142996	0.074971	1.90735	0.0564748	0.845963
285596	FAM153A	833.718	0.156588	0.0784023	1.99723	0.0457997	0.845963
285761	DCBLD1	144.193	-0.178795	0.0856798	-2.08678	0.0369083	0.845963
286042	FAM86B3P	118.921	0.133937	0.0584732	2.29056	0.0219886	0.845963
286083	NA	298.258	0.22646	0.0818354	2.76726	0.00565288	0.845963
286133	SCARA5	21.4187	-0.403378	0.196075	-2.05726	0.0396608	0.845963
286343	LURAP1L	110.146	-0.168455	0.0764012	-2.20487	0.0274633	0.845963
286464	CFAP47	1037.41	0.233151	0.101943	2.28708	0.0221914	0.845963
317761	C14orf39	10.2001	-0.483116	0.218197	-2.21412	0.0268202	0.845963
319089	TTC6	123.165	0.494485	0.24393	2.02716	0.0426463	0.845963
326624	RAB37	102.969	-0.215897	0.108956	-1.98151	0.0475346	0.845963
326625	MMAB	539.983	-0.0787205	0.0342039	-2.30151	0.0213629	0.845963
338596	ST8SIA6	218.748	-0.149887	0.0770422	-1.94551	0.0517131	0.845963
338963	NA	11.3267	-0.191811	0.0897133	-2.13805	0.0325128	0.845963
339416	ANKRD45	449.543	0.108918	0.0560182	1.94434	0.0518548	0.845963
339761	CYP27C1	13.6476	-0.461753	0.175486	-2.63127	0.0085066	0.845963
339778	FAM166C	15.3334	0.291282	0.152579	1.90906	0.056255	0.845963
339894	LINC00880	26.4968	0.589206	0.221651	2.65826	0.00785451	0.845963
340348	TSPAN33	402.808	-0.139923	0.0673583	-2.0773	0.0377738	0.845963
340895	MALRD1	106.883	0.218678	0.100798	2.16948	0.0300463	0.845963
341277	OVCH2	13.4786	-0.279187	0.123918	-2.25299	0.0242596	0.845963
342132	ZNF774	242.7	0.0782829	0.0401812	1.94825	0.0513856	0.845963
343521	DYNLT4	26.8053	0.226801	0.117514	1.93	0.0536074	0.845963
344405	PRORSD1P	89.3631	0.0854361	0.043114	1.98163	0.0475202	0.845963
345462	ZNF879	228.528	-0.0696101	0.0273448	-2.54565	0.0109075	0.845963
345643	MCIDAS	18.4323	0.330441	0.159022	2.07796	0.0377131	0.845963
346171	ZFP57	95.683	-0.244263	0.127432	-1.91681	0.0552623	0.845963
346689	KLRG2	8.22785	-0.264892	0.133834	-1.97926	0.0477868	0.845963
347051	SLC10A5	66.5278	0.107914	0.0555224	1.94361	0.0519425	0.845963
347088	ADGRD2	10.4724	0.972508	0.363319	2.67673	0.00743439	0.845963
347240	KIF24	385.456	0.117476	0.050783	2.3133	0.0207061	0.845963
347902	AMIGO2	547.135	-0.185231	0.0954378	-1.94085	0.0522762	0.845963
348327	ZNF530	123.53	-0.0770903	0.0333134	-2.31409	0.0206626	0.845963
348807	CFAP100	224.656	0.243677	0.104586	2.32993	0.0198097	0.845963
349160	NA	17.5072	-0.290323	0.148761	-1.95161	0.0509846	0.845963
352909	DNAAF3	32.4848	0.57453	0.260707	2.20374	0.0275427	0.845963
353514	LILRA5	5.07377	0.499481	0.25259	1.97744	0.047992	0.845963
374383	NCR3LG1	1946.97	0.135628	0.0566286	2.39505	0.0166179	0.845963
374407	DNAJB13	64.0095	0.263801	0.13364	1.97396	0.0483862	0.845963
374868	ATP9B	2134.03	0.0485877	0.0175041	2.77579	0.00550677	0.845963
374872	PEAK3	12.6568	0.174105	0.0916635	1.8994	0.0575124	0.845963
374969	SVBP	164.298	-0.0735057	0.0337354	-2.17889	0.0293399	0.845963
375307	CATIP	32.727	0.323913	0.163959	1.97557	0.0482036	0.845963
387032	ZKSCAN4	285.75	-0.0524555	0.022439	-2.33769	0.0194033	0.845963
387787	LIPT2	57.8176	-0.128447	0.0516434	-2.48718	0.012876	0.845963
387885	CFAP73	134.941	0.359682	0.167337	2.14944	0.0315996	0.845963
387914	SHISA2	279.75	0.327294	0.123941	2.64072	0.00827298	0.845963
388272	C16orf87	362.16	0.0986182	0.0496014	1.98821	0.046788	0.845963
388553	MEIOSIN	15.6025	0.167307	0.0701867	2.38375	0.0171374	0.845963
388882	FAM230I	4.9427	-0.40519	0.193136	-2.09795	0.0359095	0.845963
389084	SNORC	141.509	-0.188809	0.0941796	-2.00477	0.0449874	0.845963
389118	CDHR4	34.6347	0.700559	0.275764	2.54043	0.0110716	0.845963
389541	LAMTOR4	791.365	-0.0627571	0.030479	-2.05903	0.0394916	0.845963
389690	MROH5	21.6286	0.320667	0.158428	2.02405	0.0429653	0.845963
389741	GLIDR	357.617	-0.0782648	0.0404279	-1.93591	0.0528787	0.845963
389799	CFAP77	23.5973	0.665123	0.240873	2.7613	0.00575722	0.845963
390010	NKX1-2	9.82589	0.277916	0.124264	2.23649	0.0253195	0.845963
390072	OR52N4	10.2933	-0.435575	0.166263	-2.61979	0.00879844	0.845963
390937	ERFL	11.5434	-0.292684	0.144008	-2.03242	0.0421115	0.845963
391195	OR2T33	17.579	-0.226265	0.104462	-2.166	0.0303113	0.845963
399671	HEATR4	278.943	0.0830612	0.0373931	2.2213	0.0263306	0.845963
399818	EEF1AKMT2	984.238	0.0537637	0.0259296	2.07345	0.0381308	0.845963
400511	LINC01567	216.001	0.160168	0.0717989	2.23079	0.025695	0.845963
400581	GRAPL	23.0016	-0.147247	0.0722254	-2.03872	0.0414784	0.845963
400891	LRRC74B	62.464	0.435107	0.187416	2.32161	0.0202541	0.845963
400966	RGPD1	1970.96	0.0904513	0.0457	1.97924	0.0477891	0.845963
401036	ASB18	20.4125	0.255483	0.118383	2.15811	0.0309196	0.845963
401105	FLJ42393	47.5116	0.12478	0.0626874	1.99051	0.0465346	0.845963
401134	LINC02232	46.2934	-0.30719	0.147648	-2.08056	0.0374746	0.845963
401507	FAM74A1	11.6528	0.763621	0.374375	2.03972	0.0413782	0.845963
401541	CENPP	147.327	0.0999778	0.0435691	2.2947	0.0217506	0.845963
401551	WDR38	50	0.409984	0.211501	1.93845	0.0525683	0.845963
401944	LDLRAD2	16.9883	0.357448	0.185868	1.92313	0.0544639	0.845963
402117	VWC2L	167.642	-0.365798	0.188854	-1.93694	0.0527525	0.845963
402160	CFAP99	41.6893	0.362037	0.15129	2.393	0.0167111	0.845963
403312	NA	43.1667	-0.120812	0.0565753	-2.13543	0.0327263	0.845963
403314	APOBEC4	132.253	0.102808	0.0533072	1.92859	0.0537816	0.845963
407025	MIR29B2	15.6333	0.233784	0.0927609	2.52028	0.0117261	0.845963
408263	FNDC9	920.395	0.235359	0.101432	2.32037	0.0203211	0.845963
414196	CELF2-AS1	777.92	0.128285	0.0632684	2.02763	0.0425982	0.845963
415117	STX19	65.28	0.149656	0.0546475	2.73857	0.00617077	0.845963
440184	CCDC196	90.9488	0.140421	0.0562273	2.49738	0.0125116	0.845963
440348	NPIPB15	167.379	0.148076	0.0721407	2.05259	0.0401121	0.845963
440519	NA	26.2835	-0.15204	0.0677609	-2.24377	0.0248473	0.845963
440519	ZNF724	26.2835	-0.15204	0.0677609	-2.24377	0.0248473	0.845963
440585	FAM183A	61.2753	0.657232	0.250855	2.61996	0.00879394	0.845963
440829	SHISA8	6.20553	-0.560831	0.212437	-2.63999	0.00829081	0.845963
441376	AARD	48.8407	0.2099	0.0915572	2.29256	0.0218735	0.845963
441518	RTL8B	244.469	0.0670238	0.0337729	1.98455	0.0471951	0.845963
441531	PGAM4	674.595	-0.0812403	0.0384471	-2.11304	0.0345971	0.845963
442523	DPY19L2P4	253.849	0.0810324	0.0382942	2.11605	0.0343404	0.845963
445347	TRGC1	23.2925	-0.228009	0.113179	-2.01458	0.0439482	0.845963
445582	POTEE	52.5263	0.340089	0.153218	2.21965	0.0264427	0.845963
474344	GIMAP6	291.784	-0.105815	0.0446869	-2.36791	0.0178888	0.845963
494551	WEE2	19.8821	0.247372	0.107703	2.29679	0.0216308	0.845963
550631	CCDC157	63.0677	0.0972078	0.0501514	1.93829	0.0525883	0.845963
552889	ATXN7L3B	5300.4	-0.049213	0.0259064	-1.89965	0.0574795	0.845963
552900	BOLA2	1242.14	-0.0653597	0.0290546	-2.24955	0.0244778	0.845963
552900	BOLA2B	1242.14	-0.0653597	0.0290546	-2.24955	0.0244778	0.845963
553103	MIR3936HG	266.475	0.0780473	0.037482	2.08226	0.0373187	0.845963
554212	MIR448	5.81199	0.312266	0.141558	2.20593	0.027389	0.845963
574406	MCL1	38.2121	0.192471	0.0716179	2.68747	0.00719954	0.845963
594838	SNORD100	8.70054	0.157573	0.0813921	1.93598	0.0528707	0.845963
619565	SNORA52	46.0606	-0.16861	0.085402	-1.9743	0.0483471	0.845963
641371	ACOT1	253.236	-0.14367	0.0556351	-2.58237	0.00981245	0.845963
641451	SNORA19	11.4222	0.159033	0.0735785	2.16141	0.0306639	0.845963
642515	PRRT1B	14.0475	0.216254	0.104461	2.0702	0.0384339	0.845963
642776	DANT2	704.618	0.101063	0.0518995	1.94729	0.0515001	0.845963
643650	LINC00842	25.9341	-0.309433	0.141254	-2.19061	0.0284799	0.845963
644050	LINC01529	20.5952	-0.188497	0.087559	-2.1528	0.0313344	0.845963
644096	SDHAF1	200.28	-0.0785036	0.0404175	-1.94232	0.0520985	0.845963
644150	WIPF3	1780.42	0.150881	0.0760236	1.98467	0.0471816	0.845963
645455	CEP170	254.336	-0.0896862	0.0352754	-2.54246	0.0110075	0.845963
646603	C4orf51	38.1354	0.157266	0.0636599	2.4704	0.013496	0.845963
647323	LINC02026	2.42872	0.442107	0.216402	2.04299	0.0410535	0.845963
648791	PPP1R3G	90.9457	0.161013	0.0826444	1.94826	0.0513838	0.845963
653316	FAM153CP	420.908	0.176223	0.0807876	2.18131	0.0291607	0.845963
653333	FAM86B2	840.286	0.135011	0.0697442	1.93581	0.0528912	0.845963
654231	OCM	12.0785	0.165766	0.0741336	2.23604	0.0253489	0.845963
654817	NCF1C	29.4951	-0.183553	0.0948677	-1.93483	0.0530112	0.845963
677772	SCARNA6	972.349	0.0805137	0.0325215	2.4757	0.0132975	0.845963
677773	SCARNA23	5.6395	0.327916	0.13563	2.41772	0.0156179	0.845963
677777	SCARNA12	516.14	-0.0804621	0.034866	-2.30775	0.021013	0.845963
677801	SNORA14A	15.632	0.117514	0.0604178	1.94503	0.0517719	0.845963
677805	SNORA18	96.674	0.0599376	0.0296406	2.02215	0.043161	0.845963
677830	SNORA50A	22.8434	0.119065	0.0591299	2.01362	0.044049	0.845963
692110	SNORD70	7.28743	0.184447	0.0962312	1.91671	0.0552752	0.845963
692148	SCARNA10	4650.83	-0.0989591	0.0470915	-2.10142	0.035604	0.845963
692215	SNORD112	35.9282	0.152825	0.0664663	2.29929	0.0214887	0.845963
692225	SNORD94	120.4	-0.159852	0.0747476	-2.13856	0.0324713	0.845963
693121	MIR411	10.3126	0.199395	0.100399	1.98602	0.0470314	0.845963
693148	MIR563	17.8495	0.181823	0.0726292	2.50344	0.0122991	0.845963
693182	MIR597	9.76027	0.244398	0.110212	2.21754	0.0265865	0.845963
727830	SPATA31A3	5.28915	-0.572974	0.212599	-2.6951	0.00703675	0.845963
727851	RGPD8	9297.1	0.0650531	0.0319544	2.03581	0.0417693	0.845963
727905	SPATA31A5	5.72536	-0.438261	0.215545	-2.03327	0.0420254	0.845963
728343	NXF2B	37.8795	0.198534	0.100083	1.98368	0.0472911	0.845963
728378	POTEF	49.1084	0.395675	0.18591	2.12831	0.0333113	0.845963
728621	CCDC30	1092.13	0.0893958	0.0404595	2.20951	0.027139	0.845963
728978	UNC5B-AS1	7.4714	-0.229387	0.109433	-2.09614	0.03607	0.845963
729083	LINC02158	9.45696	0.204691	0.094854	2.15796	0.030931	0.845963
729665	CCDC175	118.254	0.138535	0.0711773	1.94634	0.0516135	0.845963
729732	NA	604.529	0.135769	0.0546429	2.48465	0.0129679	0.845963
729857	RGPD2	1938.77	0.092496	0.0485943	1.90343	0.0569839	0.845963
730112	FAM166B	67.5374	0.359051	0.186808	1.92203	0.0546016	0.845963
730159	TEX50	23.9956	0.246484	0.0936528	2.63189	0.00849106	0.845963
730668	NA	16.5856	-0.201603	0.0975119	-2.06747	0.03869	0.845963
767561	SNORD113-1	106.323	0.141751	0.0567958	2.49581	0.012567	0.845963
767563	SNORD113-3	106.36	0.145243	0.0610019	2.38096	0.0172674	0.845963
767566	SNORD113-6	18.6237	0.188896	0.0746254	2.53126	0.0113654	0.845963
767568	SNORD113-8	65.0829	0.164808	0.073612	2.23888	0.025164	0.845963
767569	SNORD113-9	48.6387	0.148885	0.0759047	1.96147	0.0498238	0.845963
767590	SNORD114-12	15.4405	0.212653	0.0879479	2.41795	0.0156084	0.845963
767610	SNORD114-29	18.5878	0.169133	0.0851692	1.98584	0.0470508	0.845963
767611	SNORD114-30	29.0218	0.172593	0.0727471	2.37251	0.0176677	0.845963
767612	SNORD114-31	25.3811	0.144365	0.075524	1.91151	0.0559386	0.845963
768212	MIR758	11.0293	0.201536	0.0926317	2.17567	0.0295798	0.845963
768214	MIR668	13.8207	0.152907	0.0799682	1.9121	0.0558636	0.845963
780854	SNORD3D	8519.19	-0.210066	0.0884136	-2.37595	0.017504	0.845963
100033423	SNORD116-11	23.5773	0.165452	0.0602662	2.74535	0.00604467	0.845963
100033437	SNORD115-2	33.1294	0.128063	0.0591367	2.16554	0.0303461	0.845963
100049716	NINJ2-AS1	146.993	-0.127999	0.049416	-2.59023	0.00959112	0.845963
100101938	ANKRD26P3	108.789	0.23992	0.104877	2.28762	0.0221595	0.845963
100126791	EGOT	76.4073	0.196861	0.0882042	2.23188	0.0256227	0.845963
100127983	C8orf88	49.5558	0.150655	0.0665797	2.26278	0.0236494	0.845963
100128568	RANBP3-DT	14.2896	0.171471	0.0879297	1.9501	0.0511647	0.845963
100128675	HPN-AS1	84.2068	-0.313201	0.139452	-2.24595	0.0247074	0.845963
100129858	SCOC-AS1	50.0734	-0.095779	0.0442801	-2.16303	0.0305392	0.845963
100130231	LINC00861	35.3781	0.190457	0.0869503	2.19041	0.0284943	0.845963
100130302	SUPT20HL1	7.14385	-0.268334	0.120856	-2.22028	0.0264	0.845963
100130357	NA	368.98	0.186613	0.068968	2.70579	0.00681419	0.845963
100131117	ZBTB20-AS1	234.962	0.120496	0.0580136	2.07703	0.0377989	0.845963
100131496	NA	91.0194	0.157035	0.0727357	2.15898	0.0308514	0.845963
100132708	CYP4F30P	24.8469	0.264998	0.109641	2.41696	0.0156509	0.845963
100132916	SHISAL2B	13.1123	-0.605573	0.246001	-2.46167	0.0138292	0.845963
100133267	DEFB130B	1.473	1.19269	0.482542	2.47168	0.0134478	0.845963
100134444	KCNJ18	18.5203	-0.196662	0.0910429	-2.16011	0.0307644	0.845963
100287364	USP17L18	161.03	0.148674	0.0784855	1.89428	0.0581872	0.845963
100287441	USP17L20	94.1606	0.168999	0.0796819	2.12092	0.0339286	0.845963
100287478	USP17L21	31.1355	0.175404	0.0852388	2.0578	0.0396095	0.845963
100287559	ADPGK-AS1	50.0019	0.11803	0.0579125	2.03808	0.0415419	0.845963
100287718	ANKRD66	43.1339	0.495292	0.253183	1.95626	0.0504346	0.845963
100288122	LDLRAD4-AS1	125.188	0.172975	0.0784652	2.20448	0.0274905	0.845963
100288486	DDX11L9	25.5961	-0.168256	0.0806975	-2.08502	0.0370676	0.845963
100288637	NA	175.303	-0.401772	0.170968	-2.34998	0.0187744	0.845963
100289137	FAM95C	647.615	0.170416	0.0871027	1.9565	0.0504066	0.845963
100293516	ZNF587B	524.406	0.0812809	0.0409248	1.9861	0.0470217	0.845963
100302134	MIR1289-2	8.31733	0.286867	0.126322	2.27091	0.0231522	0.845963
100302209	MIR1185-2	10.5367	0.199085	0.0909368	2.18927	0.0285774	0.845963
100302222	MIR1911	6.34881	0.294429	0.131208	2.24399	0.0248332	0.845963
100302289	MIR1251	3.45899	-0.397636	0.208931	-1.90319	0.0570161	0.845963
100379132	SNORA70G	20.444	0.156891	0.0776555	2.02035	0.043347	0.845963
100379174	MACROD2-AS1	289.818	0.17736	0.0707653	2.50631	0.0121997	0.845963
100422856	MIR3123	9.52685	0.203206	0.104748	1.93995	0.0523862	0.845963
100422859	MIR3136	10.1378	0.149285	0.0763779	1.95456	0.0506355	0.845963
100422886	MIR3179-2	8.1948	0.258865	0.13265	1.95149	0.0509984	0.845963
100422960	MIR3179-1	7.33344	0.280193	0.136544	2.05204	0.0401657	0.845963
100423006	MIR3179-3	9.23053	0.322017	0.142837	2.25444	0.0241686	0.845963
100463486	MTRNR2L8	453.56	-0.475616	0.206811	-2.29976	0.021462	0.845963
100500917	MIR3680-1	25.439	0.171923	0.0793235	2.16736	0.0302071	0.845963
100505676	RRS1-AS1	52.6844	0.178567	0.0666916	2.6775	0.00741734	0.845963
100505841	NA	13.1968	0.34249	0.180466	1.89781	0.0577208	0.845963
100505876	CEBPZOS	1044.24	0.044148	0.0206026	2.14284	0.0321258	0.845963
100505893	SLIT2-IT1	48.4363	0.144737	0.0659118	2.19591	0.0280981	0.845963
100505978	NA	76.5244	0.106205	0.0556869	1.90719	0.0564965	0.845963
100506060	SMG1P7	184.489	0.0751414	0.0329679	2.27923	0.0226535	0.845963
100506142	RHOQ-AS1	110.952	0.130556	0.0527782	2.47367	0.0133732	0.845963
100506159	LINC02470	18.6137	-0.473602	0.22594	-2.09615	0.0360692	0.845963
100506394	GAS6-DT	65.268	-0.162711	0.0583243	-2.78976	0.00527464	0.845963
100506606	NA	478.556	0.260542	0.100655	2.58846	0.00964056	0.845963
100506795	LINC01354	187.435	0.272033	0.119049	2.28506	0.0223094	0.845963
100506840	IQCF4P	4.13283	-0.567953	0.236434	-2.40217	0.0162983	0.845963
100507091	PITPNM2-AS1	62.7208	0.20139	0.089692	2.24535	0.0247457	0.845963
100507117	ASAP1-IT2	41.9523	0.16587	0.0820751	2.02095	0.043285	0.845963
100507178	SLFNL1-AS1	77.0611	0.108697	0.048299	2.2505	0.0244175	0.845963
100507283	NA	83.5017	-0.107672	0.0462745	-2.3268	0.0199758	0.845963
100507420	LINC01605	16.7964	-0.346279	0.150761	-2.29687	0.0216263	0.845963
100507495	SDCBP2-AS1	370.14	0.0981775	0.0402439	2.43956	0.014705	0.845963
100507500	EGFR-AS1	41.9013	0.126868	0.0589353	2.15266	0.0313452	0.845963
100507564	NA	20.621	-0.151587	0.0730357	-2.07552	0.037938	0.845963
100526767	RNF103-CHMP3	21.8224	0.137882	0.0594515	2.31924	0.0203823	0.845963
100616141	MIR4428	13.6497	0.244822	0.0887359	2.759	0.0057979	0.845963
100616229	MIR4473	16.7274	0.130398	0.0584525	2.23084	0.0256915	0.845963
100616239	MIR4705	41.3215	0.167367	0.0612359	2.73315	0.00627315	0.845963
100616271	MIR4637	5.89705	0.239663	0.101436	2.3627	0.0181421	0.845963
100616354	MIR550A3	16.0395	0.222161	0.0846226	2.62531	0.00865692	0.845963
100616387	MIR3064	272.102	0.0735548	0.0387308	1.89913	0.0575474	0.845963
100616390	MIR4427	8.59677	-0.211704	0.109848	-1.92725	0.0539486	0.845963
100616432	MIR4714	11.0645	0.242979	0.101019	2.40529	0.0161595	0.845963
100616491	MIR3978	6.08821	0.270337	0.114995	2.35087	0.0187297	0.845963
100652748	TIMM23B	673.111	0.0561268	0.0271061	2.07063	0.0383929	0.845963
100750225	PCAT1	6.98126	0.30145	0.126886	2.37576	0.017513	0.845963
100847080	MIR5190	26.7804	0.165466	0.0744363	2.22292	0.0262213	0.845963
100847083	MIR548AV	20.8244	0.169321	0.0872655	1.9403	0.0523437	0.845963
100862692	DIP2A-IT1	18.4335	0.150896	0.0727281	2.07479	0.038006	0.845963
100873937	GRM7-AS1	22.88	0.179437	0.0644362	2.78472	0.00535732	0.845963
100873972	GPC6-AS1	20.2831	0.201002	0.0946008	2.12474	0.0336084	0.845963
100873980	RERG-AS1	43.7623	0.223452	0.0813366	2.74725	0.00600967	0.845963
100874010	NLGN1-AS1	295.494	0.0770455	0.0367865	2.0944	0.0362246	0.845963
100874021	MAGI2-AS2	9.15222	-0.302929	0.131353	-2.30622	0.0210982	0.845963
100874063	CLYBL-AS2	6.93775	0.242475	0.104483	2.32072	0.0203021	0.845963
100874084	KCNAB1-AS1	58.8465	0.226861	0.0977927	2.31982	0.0203507	0.845963
100874102	HS6ST2-AS1	9.70554	0.203593	0.095459	2.13278	0.0329431	0.845963
100874239	ARHGAP26-AS1	51.7449	0.146443	0.0659182	2.22158	0.0263117	0.845963
100874246	ARHGAP31-AS1	18.6558	0.158556	0.0799098	1.98419	0.0472344	0.845963
100874295	KCND3-IT1	31.4613	0.162958	0.0761445	2.14011	0.0323456	0.845963
100874330	LINC01014	9.66502	0.694265	0.287126	2.41798	0.0156069	0.845963
100874353	RPS6KA2-IT1	69.3801	0.147729	0.062799	2.35242	0.0186519	0.845963
100874355	ARHGEF9-IT1	29.7703	0.123988	0.0536462	2.31121	0.0208211	0.845963
100874372	ARHGAP26-IT1	65.5107	0.175122	0.0645351	2.7136	0.00665566	0.845963
100874528	XXYLT1-AS1	7.6821	0.25231	0.12048	2.09421	0.0362411	0.845963
101926903	LSAMP-AS1	152.424	0.092162	0.0465848	1.97837	0.0478872	0.845963
101926943	NA	64.7802	0.119222	0.0488194	2.44211	0.0146017	0.845963
101926987	DLGAP4-AS1	42.6201	0.126665	0.0609437	2.07839	0.0376738	0.845963
101927003	PKIA-AS1	180.637	0.137934	0.0679668	2.02944	0.0424139	0.845963
101927055	TTN-AS1	72.1168	0.176507	0.0691447	2.55272	0.0106884	0.845963
101927056	LINC02614	100.926	0.157048	0.0676807	2.32042	0.0203181	0.845963
101927356	CACNA2D1-AS1	134.271	0.0741961	0.0386914	1.91764	0.0551569	0.845963
101927539	NA	74.6105	0.114853	0.0600333	1.91315	0.0557282	0.845963
101927565	LINC01267	3.2076	1.0258	0.403723	2.54085	0.0110582	0.845963
101927780	LINC01303	23.6216	0.219448	0.106478	2.06098	0.0393054	0.845963
101927808	CLSTN2-AS1	20.9852	-0.407592	0.171775	-2.37283	0.0176526	0.845963
101927862	CTB-178M22.2	35.0153	0.153963	0.072369	2.12747	0.0333808	0.845963
101928143	NA	8.61798	0.221641	0.0917197	2.4165	0.0156705	0.845963
101928190	LINC01487	9.37696	0.805057	0.359976	2.23642	0.0253245	0.845963
101928436	NA	9.64015	-0.279513	0.121592	-2.29877	0.0215178	0.845963
101928469	MIR325HG	50.1681	-0.26488	0.108551	-2.44014	0.0146816	0.845963
101928509	LINC02268	11.268	-0.350039	0.16259	-2.15289	0.0313273	0.845963
101928597	ZNF84-DT	5.82422	0.277551	0.135654	2.04602	0.0407539	0.845963
101928718	NA	10.0906	-0.191538	0.100966	-1.89706	0.0578197	0.845963
101928738	LINC01978	22.3602	-0.277131	0.143649	-1.92923	0.0537024	0.845963
101928784	RORA-AS1	164.515	0.103428	0.0408926	2.52925	0.0114308	0.845963
101928790	PEX5L-AS2	76.141	-0.217865	0.113915	-1.91251	0.0558107	0.845963
101928834	NA	16.4456	0.237849	0.117321	2.02734	0.0426274	0.845963
101928909	NA	67.0263	0.110218	0.0514559	2.142	0.0321938	0.845963
101928922	LINC00463	43.9406	-0.23495	0.121625	-1.93175	0.0533903	0.845963
101928937	NA	74.3537	0.25031	0.0958067	2.61265	0.00898423	0.845963
101929006	NA	4.27993	0.810391	0.41233	1.96539	0.0493687	0.845963
101929052	LINC00836	25.9943	-0.321372	0.169822	-1.89241	0.0584369	0.845963
101929095	C1QTNF7-AS1	109.41	0.0837004	0.0371265	2.25447	0.0241668	0.845963
101929464	PHC2-AS1	18.5491	0.161786	0.076487	2.11521	0.034412	0.845963
101929505	LINC02150	29.2213	-0.202553	0.0852402	-2.37626	0.0174891	0.845963
101929526	DTD1-AS1	59.7501	0.0997352	0.0425668	2.34303	0.0191281	0.845963
101929567	LINC01814	18.1466	-0.272352	0.121778	-2.23646	0.0253214	0.845963
101929582	LINC01241	10.203	-0.32829	0.140753	-2.33237	0.019681	0.845963
101929586	NA	121.642	0.175165	0.0805223	2.17536	0.0296033	0.845963
101929745	LINC02119	4.14523	0.387178	0.196563	1.96974	0.0488679	0.845963
101954275	RNU6-7	14.1185	-0.180293	0.087013	-2.07202	0.0382634	0.845963
102238594	SPACA6P-AS	44.5915	-0.172491	0.0756455	-2.28025	0.0225927	0.845963
102465838	MIR7850	7.29868	0.397271	0.146279	2.71585	0.00661052	0.845963
102465867	MIR8065	6.35298	0.252924	0.132416	1.91008	0.0561233	0.845963
102466081	MIR5739	12.3663	0.19283	0.0899404	2.14397	0.0320349	0.845963
102477328	LINC02056	16.6965	0.219987	0.107212	2.05189	0.0401807	0.845963
102723897	WASH9P	1054.15	-0.0951946	0.0447942	-2.12515	0.0335737	0.845963
102724904	NA	24.364	0.168955	0.0851687	1.98377	0.0472809	0.845963
102725191	NA	83.7541	0.794952	0.336236	2.36427	0.0180659	0.845963
103504729	MIR3179-4	15.3798	0.307209	0.123373	2.49008	0.0127715	0.845963
103695434	LINC01396	12.1981	-0.218864	0.114513	-1.91127	0.0559701	0.845963
104355146	LINC00396	4.86709	0.491905	0.214879	2.28922	0.0220668	0.845963
104355297	ABCA9-AS1	5.27022	0.237632	0.118143	2.01139	0.0442843	0.845963
104502416	FOXP1-AS1	48.9288	0.204472	0.0779604	2.62276	0.00872205	0.845963
105371130	MFSD13B	106.027	0.167784	0.0886149	1.89341	0.0583036	0.845963
105377716	KCNIP1-AS1	49.5796	0.128172	0.0613551	2.08901	0.0367065	0.845963
745	MYRF	2475.9	-0.238271	0.126422	-1.88472	0.0594671	0.846163
818	CAMK2G	3218.6	-0.142655	0.0758301	-1.88125	0.059938	0.846163
923	CD6	24.803	-0.262972	0.139638	-1.88325	0.0596669	0.846163
1211	CLTA	1803.77	-0.053403	0.0282857	-1.88799	0.0590276	0.846163
1434	CSE1L	2625.15	-0.0501656	0.0266706	-1.88093	0.0599812	0.846163
1996	ELAVL4	640.697	-0.353533	0.187011	-1.89044	0.0586986	0.846163
2771	GNAI2	3020.83	-0.0525496	0.0279346	-1.88117	0.0599491	0.846163
5129	CDK18	1262	-0.211575	0.111954	-1.88985	0.0587786	0.846163
5607	MAP2K5	967.631	0.0413288	0.0219686	1.88127	0.0599354	0.846163
5966	REL	784.257	0.0737132	0.0390864	1.8859	0.059308	0.846163
6272	SORT1	11652.7	-0.094612	0.0501216	-1.88765	0.059073	0.846163
6344	SCTR	6.88268	-0.250013	0.132474	-1.88727	0.0591244	0.846163
6855	SYP	7281.2	-0.141823	0.0752586	-1.88448	0.0595003	0.846163
7045	TGFBI	136.626	-0.174051	0.0923164	-1.88537	0.0593792	0.846163
7753	ZNF202	406.163	-0.0410983	0.0217853	-1.88651	0.0592264	0.846163
10147	SUGP2	6593.36	0.044028	0.023309	1.88888	0.0589075	0.846163
10725	NFAT5	6475.85	0.0709285	0.0376091	1.88594	0.0593034	0.846163
26287	ANKRD2	49.2018	-0.164443	0.087289	-1.88389	0.0595793	0.846163
50487	PLA2G3	9.53355	-0.408189	0.216005	-1.88971	0.0587961	0.846163
57472	CNOT6	1542.59	0.0465793	0.0246955	1.88615	0.0592753	0.846163
79024	SMIM2	14.9414	0.188222	0.0999972	1.88227	0.0597995	0.846163
79633	FAT4	1158.65	-0.115803	0.0614653	-1.88404	0.0595602	0.846163
84547	PGBD1	362.266	-0.0777539	0.0411701	-1.8886	0.0589454	0.846163
116159	CYYR1	142.055	-0.0898687	0.0476282	-1.88688	0.0591764	0.846163
159090	PABIR2	1147.26	0.0567631	0.030058	1.88845	0.058965	0.846163
168090	C6orf118	186.097	0.263644	0.139925	1.88418	0.0595407	0.846163
257236	CCDC96	118.894	0.124163	0.0660144	1.88085	0.0599919	0.846163
791115	PWRN2	453.378	0.150366	0.0798503	1.88309	0.0596875	0.846163
100874085	NUCB1-AS1	7.22876	0.240063	0.127563	1.88192	0.0598469	0.846163
101927667	LINC01535	252.417	0.108518	0.0576412	1.88265	0.0597479	0.846163
102723996	NA	391.99	-0.20174	0.107029	-1.88491	0.0594425	0.846163
1113	CHGA	1190.7	-0.204863	0.108992	-1.87962	0.0601605	0.846321
55577	NAGK	679.612	-0.0604438	0.0321576	-1.87961	0.0601611	0.846321
79754	ASB13	436.175	-0.0598698	0.0318413	-1.88026	0.060073	0.846321
100287029	DDX11L10	52.3782	-0.130466	0.0694033	-1.87982	0.0601324	0.846321
55326	AGPAT5	2361.29	0.0526791	0.0280442	1.87843	0.0603225	0.848036
2842	GPR19	423.887	0.0662569	0.0352801	1.87803	0.0603774	0.848103
3433	IFIT2	671.874	-0.127507	0.0679123	-1.87753	0.060446	0.848103
57488	ESYT2	5253.61	0.0761104	0.0405339	1.8777	0.0604227	0.848103
200894	ARL13B	582.453	0.0618787	0.0329761	1.87647	0.0605906	0.849577
115353	LRRC42	287.718	0.0489113	0.0260708	1.8761	0.0606418	0.849739
200132	DYNLT5	185.164	0.311465	0.166067	1.87554	0.0607183	0.850255
328	APEX1	1020.99	-0.0645247	0.0352976	-1.82802	0.0675469	0.85027
374	AREG	4.39598	0.468765	0.256792	1.82547	0.0679302	0.85027
617	BCS1L	377.148	-0.0463678	0.0253643	-1.82807	0.0675385	0.85027
665	BNIP3L	4210.43	-0.0761113	0.0414242	-1.83736	0.0661565	0.85027
978	CDA	10.2373	-0.221388	0.121224	-1.82627	0.0678089	0.85027
1040	CDS1	1401.41	0.0687322	0.0368046	1.86749	0.0618333	0.85027
1161	ERCC8	370.526	-0.0388826	0.0209626	-1.85486	0.0636166	0.85027
1814	DRD3	689.098	0.234499	0.126869	1.84835	0.0645513	0.85027
2012	EMP1	865.362	0.355645	0.191726	1.85497	0.0636007	0.85027
2013	EMP2	479.758	-0.0942514	0.0521472	-1.80741	0.0706984	0.85027
2222	FDFT1	1978.38	-0.0877064	0.0469525	-1.86798	0.0617645	0.85027
2638	GC	6.69793	0.316436	0.172462	1.83482	0.0665326	0.85027
2889	RAPGEF1	3924.32	0.0708694	0.0385842	1.83675	0.0662472	0.85027
3081	HGD	33.5395	0.283155	0.1549	1.82799	0.0675509	0.85027
3087	HHEX	44.6911	-0.11979	0.0639829	-1.87223	0.0611754	0.85027
3169	FOXA1	3.85408	0.359065	0.191531	1.87471	0.0608321	0.85027
3355	HTR1F	93.4679	-0.149898	0.0816423	-1.83603	0.0663532	0.85027
3398	ID2	1112.88	-0.145832	0.0807046	-1.80698	0.0707652	0.85027
3434	IFIT1	1198.43	-0.10181	0.0552334	-1.84327	0.0652903	0.85027
3748	KCNC3	405.299	0.128695	0.0701725	1.83398	0.0666564	0.85027
3782	KCNN3	6383.41	0.0869096	0.0479207	1.81361	0.0697372	0.85027
3822	KLRC2	69.6995	0.185976	0.0996546	1.86621	0.0620119	0.85027
3988	LIPA	1650.38	-0.131073	0.0706131	-1.85621	0.0634238	0.85027
4122	MAN2A2	4179.83	-0.0831593	0.0455236	-1.82673	0.0677404	0.85027
4179	CD46	2399.61	-0.0561451	0.0308336	-1.82091	0.0686212	0.85027
4296	MAP3K11	583.261	-0.116978	0.0633347	-1.84698	0.0647505	0.85027
4435	CITED1	106.022	-0.264036	0.145767	-1.81136	0.0700857	0.85027
4745	NELL1	568.976	-0.229963	0.125587	-1.83111	0.0670844	0.85027
4940	OAS3	331.115	-0.11711	0.0632427	-1.85176	0.0640601	0.85027
5111	PCNA	311.845	-0.0689668	0.0376233	-1.83309	0.0667899	0.85027
5276	SERPINI2	233.242	0.155197	0.0848823	1.82838	0.0674926	0.85027
5338	PLD2	605.407	-0.0784654	0.0424417	-1.84878	0.0644894	0.85027
5387	PMS2P3	375.788	0.0546048	0.0297222	1.83717	0.0661847	0.85027
5422	POLA1	938.054	0.109166	0.0599979	1.81951	0.0688342	0.85027
5796	PTPRK	2450.32	-0.126065	0.0681398	-1.8501	0.0642997	0.85027
5884	RAD17	871.462	-0.0446303	0.0242449	-1.84081	0.0656494	0.85027
5889	RAD51C	386.099	-0.0722073	0.0389486	-1.85391	0.0637515	0.85027
5903	RANBP2	13188	0.0674905	0.036276	1.86047	0.0628187	0.85027
5979	RET	188.356	-0.224657	0.124017	-1.8115	0.0700639	0.85027
6228	RPS23	6729.68	0.072247	0.0391775	1.84409	0.0651697	0.85027
6342	SCP2	2090.62	-0.0394627	0.0215252	-1.83332	0.0667543	0.85027
6489	ST8SIA1	1439	-0.114937	0.0625823	-1.83658	0.0662723	0.85027
6576	SLC25A1	544.33	-0.144879	0.0794476	-1.82357	0.0682165	0.85027
6911	TBX6	20.1687	-0.148904	0.0816752	-1.82313	0.0682843	0.85027
7052	TGM2	936.168	-0.193905	0.104599	-1.85379	0.0637687	0.85027
7075	TIE1	300.881	-0.116445	0.0635378	-1.83269	0.066849	0.85027
7101	NR2E1	729.681	0.0956975	0.0517273	1.85004	0.0643081	0.85027
7222	TRPC3	355.261	-0.156198	0.0856943	-1.82274	0.0683433	0.85027
7332	UBE2L3	2143.04	-0.0322977	0.0172644	-1.87077	0.0613774	0.85027
7384	UQCRC1	2681.34	-0.0533641	0.0284917	-1.87297	0.061072	0.85027
7518	XRCC4	247.105	0.121254	0.0657709	1.84358	0.0652439	0.85027
7574	ZNF26	578.893	0.0351426	0.0192632	1.82434	0.0681008	0.85027
7580	ZNF32	480.267	-0.0426093	0.0230934	-1.84509	0.0650249	0.85027
7769	ZNF226	1226.37	-0.0401263	0.0219881	-1.82491	0.0680152	0.85027
8140	SLC7A5	1178.4	-0.119298	0.0642222	-1.85758	0.0632288	0.85027
8218	CLTCL1	506.885	-0.110393	0.0590378	-1.86987	0.0615022	0.85027
8439	NSMAF	1625.89	0.0593571	0.0323314	1.83589	0.0663732	0.85027
8542	APOL1	108.781	-0.143937	0.079176	-1.81794	0.0690733	0.85027
8620	NPFF	32.2297	-0.115176	0.0636176	-1.81044	0.0702275	0.85027
8739	HRK	61.0895	-0.276002	0.149349	-1.84803	0.0645974	0.85027
8788	DLK1	34.0266	-0.469541	0.254638	-1.84396	0.0651891	0.85027
8871	SYNJ2	2646.66	-0.196373	0.106518	-1.84357	0.0652452	0.85027
9125	CNOT9	1128.39	0.0577619	0.031942	1.80834	0.0705542	0.85027
9507	ADAMTS4	852.246	-0.262196	0.141905	-1.84768	0.0646485	0.85027
9601	PDIA4	1065.01	-0.0840663	0.0448917	-1.87265	0.0611168	0.85027
9711	RUBCN	2776.89	0.0531404	0.0289962	1.83267	0.0668519	0.85027
9817	KEAP1	1036.77	-0.0507306	0.0276078	-1.83754	0.0661297	0.85027
9886	RHOBTB1	576.704	-0.108584	0.0598611	-1.81394	0.0696877	0.85027
9933	PUM3	1155.3	0.0538053	0.0292851	1.83729	0.066167	0.85027
10055	SAE1	1435.14	-0.0607535	0.0334443	-1.81656	0.0692846	0.85027
10252	SPRY1	345.044	0.0849563	0.0455867	1.86362	0.062375	0.85027
10381	TUBB3	3491.47	-0.149622	0.0817024	-1.83131	0.0670545	0.85027
10524	KAT5	725.726	-0.0384544	0.0208279	-1.8463	0.0648489	0.85027
10580	SORBS1	17940.1	0.0969754	0.0523378	1.85287	0.0639003	0.85027
10658	CELF1	7847.35	0.085529	0.0469515	1.82164	0.068509	0.85027
10874	NMU	7.23413	-0.504268	0.270191	-1.86634	0.0619942	0.85027
10942	PRSS21	4.50167	-0.477132	0.260956	-1.8284	0.0674893	0.85027
11120	BTN2A1	830.577	-0.0358259	0.0194961	-1.8376	0.0661216	0.85027
11212	PLPBP	1477.77	0.0565996	0.0310864	1.82072	0.0686492	0.85027
11249	NXPH2	95.9935	-0.227448	0.125428	-1.81338	0.0697734	0.85027
11322	TMC6	480.642	-0.206272	0.113393	-1.81909	0.0688981	0.85027
23137	SMC5	1663.78	0.0852364	0.0459499	1.85499	0.0635981	0.85027
23317	DNAJC13	2758.62	-0.0400978	0.0220446	-1.81894	0.0689205	0.85027
23588	KLHDC2	1625.89	-0.0481496	0.0266668	-1.8056	0.0709803	0.85027
23766	GABARAPL3	23.2601	0.124968	0.0681176	1.83459	0.0665669	0.85027
26074	CFAP61	435.955	0.138767	0.0745999	1.86015	0.0628648	0.85027
26707	OR2J2	2.48587	0.862138	0.475531	1.813	0.0698317	0.85027
27236	ARFIP1	722.864	-0.0431777	0.0237124	-1.82089	0.0686232	0.85027
27429	HTRA2	293.216	-0.0523217	0.0286983	-1.82316	0.0682785	0.85027
29072	SETD2	4835.59	0.0245973	0.0133278	1.84556	0.0649561	0.85027
29086	BABAM1	1268.41	-0.0553413	0.0303366	-1.82424	0.0681158	0.85027
29887	SNX10	1545.55	-0.148123	0.0815413	-1.81654	0.0692883	0.85027
51142	CHCHD2	2819.74	-0.0664841	0.0367208	-1.81053	0.0702139	0.85027
51143	DYNC1LI1	1443.54	-0.0580594	0.0317491	-1.82869	0.0674456	0.85027
51379	CRLF3	937.642	0.0600609	0.0331681	1.8108	0.0701712	0.85027
53349	ZFYVE1	946.646	-0.0310799	0.0168981	-1.83925	0.0658779	0.85027
54463	RETREG1	1499.04	-0.100754	0.0544871	-1.84914	0.0644383	0.85027
54480	CHPF2	827.628	-0.0672877	0.036895	-1.82376	0.0681881	0.85027
54749	EPDR1	949.315	-0.173313	0.0950462	-1.82346	0.0682336	0.85027
54922	RASIP1	79.245	-0.103911	0.0564333	-1.8413	0.0655772	0.85027
54957	TXNL4B	394.37	0.0893781	0.0489198	1.82703	0.067695	0.85027
54986	ULK4	1107.38	0.105581	0.0584639	1.80592	0.0709304	0.85027
55033	FKBP14	649.207	0.0944178	0.0515411	1.83189	0.0669671	0.85027
55122	AKIRIN2	728.636	0.0556085	0.0305567	1.81984	0.0687827	0.85027
55127	HEATR1	1642.02	0.031467	0.0173077	1.81809	0.0690502	0.85027
55192	DNAJC17	250.849	-0.0465584	0.0251193	-1.85349	0.0638123	0.85027
55258	THNSL2	322.681	-0.206128	0.112103	-1.83874	0.0659537	0.85027
55798	METTL2B	749.972	-0.041948	0.0223814	-1.87424	0.0608979	0.85027
56940	DUSP22	1032.48	-0.0560236	0.0302966	-1.84917	0.0644331	0.85027
57095	PITHD1	2618.17	-0.0679841	0.0369728	-1.83876	0.0659506	0.85027
57107	PDSS2	284.329	-0.065851	0.0359662	-1.83091	0.067114	0.85027
57135	DAZ4	4.10992	-0.659072	0.353883	-1.8624	0.0625468	0.85027
57484	RNF150	5572.67	0.125539	0.067843	1.85044	0.0642506	0.85027
57494	RIMKLB	3937.37	0.0491183	0.0271398	1.80983	0.0703228	0.85027
57605	PITPNM2	1927.99	0.114143	0.0620259	1.84024	0.0657323	0.85027
58190	CTDSP1	729.334	-0.0730346	0.03928	-1.85933	0.0629799	0.85027
58489	ABHD17C	573.023	0.0703492	0.038064	1.84818	0.0645759	0.85027
64135	IFIH1	261.291	-0.0834083	0.0444984	-1.87441	0.0608735	0.85027
64601	VPS16	742.085	-0.0546928	0.0293779	-1.8617	0.062646	0.85027
64858	DCLRE1B	208.818	-0.0525165	0.0290603	-1.80715	0.0707383	0.85027
65072	CFLAR-AS1	53.3702	0.110523	0.0611686	1.80685	0.0707853	0.85027
79020	C7orf25	468.875	-0.0511831	0.027645	-1.85144	0.0641061	0.85027
79132	DHX58	273.596	-0.0614497	0.0331112	-1.85586	0.0634738	0.85027
79187	FSD1	407.754	-0.088345	0.0488503	-1.80849	0.0705309	0.85027
79848	CSPP1	1574.68	0.0599215	0.032236	1.85884	0.06305	0.85027
79882	ZC3H14	2436.99	0.0317372	0.0172795	1.83669	0.0662553	0.85027
79891	ZNF671	494.267	-0.0307982	0.0165557	-1.86028	0.0628461	0.85027
80003	PCNX2	4613.43	0.0464324	0.0251482	1.84635	0.064841	0.85027
80217	CFAP43	1253.01	0.228048	0.123591	1.84519	0.0650099	0.85027
80222	TARS2	759.039	-0.0462938	0.0250557	-1.84764	0.0646548	0.85027
80274	SCUBE1	49.7537	-0.332585	0.178581	-1.86238	0.0625495	0.85027
80833	APOL3	184.249	-0.0947039	0.0522183	-1.81361	0.0697372	0.85027
81790	RNF170	1257.6	-0.0453137	0.024242	-1.86923	0.0615912	0.85027
83546	RTBDN	22.2411	-0.332533	0.18202	-1.82691	0.0677138	0.85027
83608	C18orf21	227.513	-0.0569175	0.0309581	-1.83853	0.065984	0.85027
83982	IFI27L2	291.51	-0.0965919	0.0531597	-1.81701	0.0692152	0.85027
84058	WDR54	435.302	-0.0748723	0.0401969	-1.86264	0.0625131	0.85027
84220	RGPD5	10177.4	0.0572913	0.0313115	1.82972	0.0672915	0.85027
84313	VPS25	393.089	-0.0506208	0.0279546	-1.81082	0.0701686	0.85027
84692	CCDC54	16.6745	-0.189035	0.101784	-1.85723	0.0632789	0.85027
84693	MCEE	100.93	-0.06629	0.0364178	-1.82026	0.0687192	0.85027
84722	PSRC1	503.863	-0.163327	0.0889779	-1.83559	0.0664185	0.85027
84964	ALKBH6	315.172	-0.0580979	0.0318948	-1.82154	0.0685241	0.85027
84989	JMJD1C-AS1	52.7355	0.102274	0.0558328	1.83178	0.0669837	0.85027
85002	FAM86B1	1533.36	0.126385	0.0699269	1.80739	0.0707018	0.85027
85025	TMEM60	174.525	-0.0559124	0.0303217	-1.84397	0.0651871	0.85027
85369	STRIP1	1124.06	-0.106149	0.0569964	-1.86238	0.06255	0.85027
90139	TSPAN18	100.718	-0.220562	0.121681	-1.81262	0.0698899	0.85027
91664	ZNF845	369.201	-0.058323	0.0318382	-1.83186	0.0669727	0.85027
92949	ADAMTSL1	146.777	-0.163639	0.0877685	-1.86443	0.0622607	0.85027
93190	C1orf158	26.07	0.678402	0.36513	1.85798	0.0631722	0.85027
116071	BATF2	35.3365	-0.162371	0.089949	-1.80515	0.0710516	0.85027
117143	TADA1	717.076	-0.0535127	0.0288908	-1.85224	0.0639911	0.85027
117195	MRGPRX3	14.6814	-0.144868	0.0796156	-1.8196	0.0688206	0.85027
118460	EXOSC6	1052.75	0.0624403	0.0345064	1.80953	0.0703691	0.85027
118672	PSTK	252.405	-0.0431844	0.0239048	-1.80652	0.0708375	0.85027
121536	AEBP2	1918.53	0.0417332	0.022993	1.81504	0.0695176	0.85027
126792	B3GALT6	325.684	-0.0472216	0.0254107	-1.85834	0.0631214	0.85027
127247	ASB17	5.43215	0.281661	0.151721	1.85644	0.0633911	0.85027
130540	FLACC1	416.314	0.121206	0.0648525	1.86894	0.061631	0.85027
130576	LYPD6B	34.2956	-0.37714	0.204928	-1.84035	0.0657164	0.85027
132200	C3orf49	149.814	0.0798881	0.043966	1.81704	0.0692103	0.85027
133491	C5orf47	14.6991	0.162437	0.087576	1.85482	0.0636223	0.85027
135154	SDHAF4	244.615	-0.0665922	0.036505	-1.82419	0.0681226	0.85027
140680	C20orf96	196.195	0.103146	0.055121	1.87127	0.0613083	0.85027
140738	TMEM37	12.5279	-0.21479	0.118777	-1.80835	0.0705524	0.85027
144110	TMEM86A	268.457	-0.0563939	0.0310526	-1.81608	0.0693584	0.85027
146923	RUNDC1	1610.44	0.112679	0.0620216	1.81677	0.0692524	0.85027
147699	PPM1N	37.5892	0.140093	0.0749527	1.86909	0.0616108	0.85027
151246	SGO2	139.935	-0.0775061	0.0417704	-1.85553	0.0635212	0.85027
151313	FAHD2B	786.682	-0.0521452	0.0288648	-1.80653	0.0708348	0.85027
152007	GLIPR2	233.458	-0.157603	0.0863367	-1.82545	0.0679332	0.85027
152110	NEK10	1934.67	0.100348	0.055425	1.81051	0.0702165	0.85027
154064	RAET1L	3.34812	-0.35838	0.195121	-1.83671	0.0662526	0.85027
154881	KCTD7	1441.84	-0.0509891	0.0274372	-1.85839	0.0631132	0.85027
158160	HSD17B7P2	149.475	-0.100625	0.0536856	-1.87434	0.0608838	0.85027
158293	FAM120AOS	1192.49	-0.0386412	0.0208918	-1.84959	0.0643726	0.85027
158471	PRUNE2	8452.98	-0.12094	0.0665102	-1.81837	0.0690073	0.85027
161835	FSIP1	572.417	0.08384	0.0462311	1.8135	0.0697551	0.85027
196047	EMX2OS	2022.41	0.157171	0.0853692	1.84108	0.0656101	0.85027
197257	LDHD	369.288	-0.103239	0.0571355	-1.80691	0.0707763	0.85027
200172	SLFNL1	80.4701	0.117614	0.065151	1.80526	0.0710344	0.85027
206338	LVRN	53.3379	0.162387	0.0896053	1.81225	0.0699475	0.85027
221504	ZBTB9	223.786	-0.0425446	0.0235042	-1.81009	0.0702825	0.85027
222967	RSPH10B	150.065	0.210168	0.112949	1.86074	0.062781	0.85027
223117	SEMA3D	456.075	-0.144567	0.078662	-1.83782	0.0660885	0.85027
253959	RALGAPA1	7927.67	0.0357897	0.0191398	1.86991	0.0614968	0.85027
253982	ASPHD1	827.416	0.0856751	0.0471094	1.81864	0.0689663	0.85027
254050	LRRC43	208.347	0.0867639	0.0478583	1.81293	0.0698421	0.85027
284611	FAM102B	1509.48	-0.17791	0.0956918	-1.85919	0.0629995	0.85027
284749	LINC00494	4.58071	-0.525792	0.282402	-1.86186	0.0626229	0.85027
285556	C4orf54	429.466	0.398385	0.219227	1.81723	0.0691822	0.85027
285766	NA	59.6882	-0.289815	0.156078	-1.85686	0.0633316	0.85027
286122	C8orf31	47.0312	-0.111205	0.0602738	-1.845	0.0650379	0.85027
340419	RSPO2	117.373	-0.251847	0.13542	-1.85976	0.0629201	0.85027
341019	DCDC1	121.739	0.216724	0.118359	1.83107	0.0670902	0.85027
345930	ECT2L	202.66	0.137176	0.0732987	1.87147	0.06128	0.85027
347730	LRRTM1	949.432	0.114792	0.0615487	1.86505	0.0621739	0.85027
347734	SLC35B2	440.969	-0.0853749	0.0465384	-1.8345	0.0665791	0.85027
374860	ANKRD30B	582.262	0.15991	0.0865357	1.84791	0.0646158	0.85027
387357	THEMIS	35.2479	-0.295291	0.157788	-1.87144	0.0612835	0.85027
390064	OR51I2	6.38291	-0.268041	0.144606	-1.8536	0.0637965	0.85027
400224	PLEKHD1	16.3887	-0.263388	0.145298	-1.81274	0.0698716	0.85027
414778	HCG17	59.8868	0.113411	0.0619746	1.82996	0.0672558	0.85027
431707	LHX8	178.728	-0.335885	0.180911	-1.85663	0.0633632	0.85027
440104	TMEM198B	210.708	-0.0823408	0.044982	-1.83053	0.0671709	0.85027
442191	OR14J1	3.19081	0.819467	0.451899	1.81338	0.0697725	0.85027
554249	NA	48.413	-0.0930984	0.0510522	-1.82359	0.0682139	0.85027
653123	FAM74A6	12.4229	0.595907	0.322735	1.84643	0.0648301	0.85027
693183	MIR598	9.96136	0.180679	0.0967571	1.86735	0.0618534	0.85027
693191	MIR606	6.49004	0.182481	0.100165	1.8218	0.068485	0.85027
727758	ROCK1P1	289.199	-0.124671	0.0686194	-1.81685	0.0692399	0.85027
728637	MEIKIN	44.3634	0.137223	0.0752893	1.82261	0.0683631	0.85027
728780	ANKDD1B	200.06	0.12095	0.0670071	1.80503	0.0710707	0.85027
729540	RGPD6	10326	0.0574864	0.0310199	1.85321	0.0638517	0.85027
729614	FLJ37453	172.694	-0.0649959	0.0359095	-1.80999	0.0702974	0.85027
767581	SNORD114-5	11.0108	0.170068	0.0934454	1.81997	0.0687629	0.85027
791114	PWRN1	837.633	0.144409	0.0798605	1.80827	0.0705647	0.85027
100033446	SNORD115-9	21.0144	0.131428	0.0701398	1.87381	0.0609571	0.85027
100129434	NA	87.7982	-0.100678	0.0556495	-1.80914	0.0704286	0.85027
100130717	HDHD5-AS1	13.8689	0.12986	0.0702206	1.84931	0.0644126	0.85027
100188949	LINC00426	36.7266	0.142717	0.0775555	1.84019	0.0657404	0.85027
100302112	MIR1284	8.39081	0.220916	0.122062	1.80987	0.0703165	0.85027
100302251	MIR1264	19.8101	0.203592	0.109334	1.86211	0.0625876	0.85027
100379220	TMED11P	49.5228	0.199496	0.10852	1.83833	0.0660141	0.85027
100422936	MIR3153	2.16979	-0.537437	0.292756	-1.83578	0.0663899	0.85027
100505659	LINC00967	9.13367	0.216396	0.11572	1.87	0.0614842	0.85027
100506492	DSCAM-AS1	26.8853	0.185203	0.099836	1.85507	0.0635861	0.85027
100616380	MIR4671	6.0645	0.273488	0.15043	1.81804	0.0690585	0.85027
100616397	MIR4440	6.66756	0.35048	0.194055	1.80609	0.070905	0.85027
100856811	NRG1-IT1	115.306	0.0924426	0.0498838	1.85316	0.0638598	0.85027
100873857	SNORD115-46	250.589	0.0723651	0.039243	1.84402	0.0651796	0.85027
100873969	GPC5-AS1	68.789	0.17728	0.095754	1.85141	0.0641102	0.85027
100996758	NPY4R2	32.0281	-0.252977	0.135714	-1.86404	0.0623159	0.85027
101060498	LINC02265	7.72039	-0.191686	0.105081	-1.82418	0.0681252	0.85027
101927989	ZNF516-AS1	82.4232	0.1023	0.0546724	1.87115	0.0613248	0.85027
102724307	WBP1L	43.2954	0.0952245	0.0515512	1.84718	0.0647205	0.85027
204851	HIPK1	6590.92	0.0453866	0.0251499	1.80464	0.0711304	0.85051
4618	MYF6	6.41281	0.316604	0.175819	1.80074	0.071744	0.851672
9414	TJP2	2224.52	-0.173389	0.0962742	-1.80099	0.0717042	0.851672
26052	DNM3	9503.16	-0.0686138	0.0380615	-1.80271	0.0714341	0.851672
26863	RNVU1-18	1797.82	-0.17628	0.097816	-1.80216	0.071521	0.851672
26872	STEAP1	30.2504	-0.137288	0.0762116	-1.8014	0.0716393	0.851672
84893	FBH1	2059.94	0.0758782	0.0421181	1.80156	0.0716152	0.851672
84916	UTP4	681.195	0.0578905	0.0320986	1.80352	0.0713066	0.851672
144406	CFAP251	534.13	0.12321	0.068362	1.80232	0.0714951	0.851672
144571	A2M-AS1	98.5773	-0.0830741	0.0461332	-1.80075	0.0717429	0.851672
219681	ARMC3	384.171	0.256085	0.142103	1.80211	0.0715284	0.851672
100463285	MTRNR2L4	32.6666	0.144967	0.0805007	1.80082	0.0717319	0.851672
100506866	TTN-AS1	167.001	0.0908278	0.050381	1.80282	0.0714168	0.851672
2645	GCK	73.5385	-0.156024	0.0866914	-1.79976	0.0718979	0.851766
9887	SMG7	2139.68	0.0619481	0.034415	1.80003	0.0718556	0.851766
23333	DPY19L1	1183.48	-0.122248	0.0679369	-1.79943	0.0719505	0.851766
57683	ZDBF2	8282.66	0.0891214	0.0495144	1.79991	0.0718751	0.851766
127731	VWA5B1	204.961	0.410043	0.22786	1.79954	0.0719339	0.851766
2035	EPB41	2725.17	0.150661	0.0837737	1.79843	0.0721087	0.852005
8854	ALDH1A2	66.0053	-0.189146	0.105181	-1.7983	0.0721297	0.852005
26017	FAM32A	1051.71	-0.0429486	0.0238741	-1.79896	0.0720243	0.852005
126382	NR2C2AP	107.674	-0.0637869	0.0354622	-1.79873	0.0720621	0.852005
85445	CNTNAP4	3324.33	-0.159643	0.0887938	-1.79791	0.0721912	0.852262
80321	CEP70	1600.86	0.0400142	0.0222596	1.79762	0.0722373	0.852337
101928766	LINC01979	19.1841	-0.224596	0.124967	-1.79725	0.0722961	0.852561
715	C1R	466.209	-0.180893	0.101229	-1.78697	0.0739418	0.853306
3155	HMGCL	379.956	-0.0643516	0.0358589	-1.79458	0.0727213	0.853306
3175	ONECUT1	8.33922	-0.408399	0.228491	-1.78737	0.0738773	0.853306
3386	ICAM4	3.30759	0.326693	0.183485	1.78049	0.0749954	0.853306
3831	KLC1	9142.27	-0.0658848	0.0369171	-1.78467	0.0743154	0.853306
4131	MAP1B	57080.9	-0.0899533	0.0504123	-1.78435	0.0743663	0.853306
4641	MYO1C	395.208	-0.0629609	0.0351131	-1.79309	0.0729586	0.853306
5368	PNOC	69.9062	-0.229582	0.127999	-1.79362	0.0728741	0.853306
5540	NPY4R	32.2144	-0.235829	0.131844	-1.7887	0.0736624	0.853306
6000	RGS7	2344.14	0.0970105	0.0542131	1.78943	0.0735458	0.853306
6084	RNY1	799.049	-0.234563	0.131297	-1.7865	0.0740177	0.853306
6331	SCN5A	154.408	-0.237066	0.132391	-1.79065	0.0733498	0.853306
7903	ST8SIA4	448.588	-0.150019	0.0837999	-1.79021	0.0734202	0.853306
8148	TAF15	1028.57	0.0486286	0.0271598	1.79046	0.0733794	0.853306
8578	SCARF1	129.006	-0.0795247	0.0445574	-1.78477	0.0742986	0.853306
8912	CACNA1H	1681.95	0.134737	0.0752924	1.78952	0.0735313	0.853306
9837	GINS1	99.4597	-0.0751724	0.0422008	-1.7813	0.074863	0.853306
10592	SMC2	878.276	-0.066517	0.0372911	-1.78372	0.0744689	0.853306
10741	RBBP9	539.799	-0.0525915	0.0294815	-1.78388	0.0744435	0.853306
10978	CLP1	123.469	-0.0582834	0.0326389	-1.7857	0.0741475	0.853306
23166	STAB1	808.019	-0.134403	0.0754329	-1.78176	0.074788	0.853306
27242	TNFRSF21	1150.63	-0.0807619	0.0450317	-1.79345	0.0729015	0.853306
29954	POMT2	695.656	-0.0648994	0.0364537	-1.78033	0.0750225	0.853306
51364	ZMYND10	334.819	0.22761	0.127217	1.78914	0.0735919	0.853306
54994	GID8	1349.09	-0.0215767	0.0120395	-1.79216	0.0731081	0.853306
57213	SPRYD7	872.881	-0.0529375	0.0297222	-1.78108	0.0749001	0.853306
57470	LRRC47	1412.68	-0.0505174	0.0283757	-1.78031	0.075026	0.853306
57567	ZNF319	218.637	-0.0632909	0.0352628	-1.79483	0.0726801	0.853306
79160	LINC01711	3.73578	-0.316804	0.177133	-1.78851	0.0736944	0.853306
79654	HECTD3	608.44	-0.0487777	0.0272759	-1.78831	0.0737261	0.853306
80975	TMPRSS5	384.169	-0.106258	0.0591957	-1.79503	0.0726482	0.853306
84953	MICAL2	9.45618	-0.217226	0.121534	-1.78737	0.0738784	0.853306
124995	MRPL10	673.219	-0.0404572	0.0227047	-1.78189	0.0747678	0.853306
136288	C7orf57	90.6546	0.234952	0.131647	1.78471	0.0743082	0.853306
153222	CREBRF	3080.35	-0.0386112	0.0215057	-1.7954	0.0725906	0.853306
161253	REM2	199.898	0.180903	0.101494	1.7824	0.0746834	0.853306
163702	IFNLR1	128.178	0.111215	0.0624415	1.78111	0.0748945	0.853306
253314	EIF4E1B	24.5322	-0.274764	0.153526	-1.78969	0.0735039	0.853306
286467	FIRRE	55.7226	-0.158158	0.0882714	-1.79172	0.0731776	0.853306
340512	NA	83.7259	0.0827477	0.0460779	1.79582	0.0725226	0.853306
378825	PICSAR	4.81652	-0.520549	0.291647	-1.78486	0.074284	0.853306
388951	TSPYL6	135.65	0.0834254	0.0468014	1.78254	0.074661	0.853306
401442	NA	69.5393	0.12144	0.0676995	1.79382	0.0728426	0.853306
440836	ODF3B	57.3773	0.320908	0.178646	1.79634	0.0724412	0.853306
644656	NA	79.5453	-0.0784128	0.0439976	-1.78221	0.0747158	0.853306
677832	SNORA53	137.673	-0.212028	0.119082	-1.78052	0.0749901	0.853306
728441	GGT2	44.2562	0.17286	0.0969398	1.78317	0.0745591	0.853306
100131897	INSYN2B	411.155	-0.180382	0.100714	-1.79103	0.0732892	0.853306
100423017	MIR3139	11.4563	-0.217551	0.121498	-1.79057	0.0733624	0.853306
100505635	DAAM2-AS1	26.8827	-0.20568	0.115	-1.78852	0.0736925	0.853306
100507257	MEG9	139.38	0.114897	0.0639722	1.79604	0.072488	0.853306
101928840	PWRN1	457.236	0.270455	0.151538	1.78473	0.074305	0.853306
101929563	NA	91.8714	-0.209351	0.117301	-1.78473	0.0743051	0.853306
101954272	RNVU1-3	12.3795	-0.188681	0.105278	-1.79221	0.0730998	0.853306
2584	GALK1	87.6193	-0.101257	0.0568981	-1.77962	0.0751376	0.853318
5990	RFX2	337.872	0.122178	0.0686533	1.77964	0.0751353	0.853318
5211	PFKL	2898.57	-0.0691269	0.0388519	-1.77924	0.0752003	0.853478
3790	KCNS3	107.26	-0.136586	0.0768403	-1.77753	0.0754805	0.854272
4669	NAGLU	251.465	-0.106413	0.0598764	-1.77722	0.0755327	0.854272
10202	DHRS2	13.417	-0.276651	0.155669	-1.77717	0.0755398	0.854272
54769	DIRAS2	3718.94	-0.159539	0.0897882	-1.77684	0.0755947	0.854272
84226	C2orf16	140.147	-0.112564	0.0633502	-1.77686	0.0755916	0.854272
133022	TRAM1L1	342.462	-0.0752483	0.0423603	-1.77639	0.0756688	0.854272
146395	GSG1L	531.322	0.119055	0.0669422	1.77848	0.0753251	0.854272
102466814	MIR7151	7.48725	-0.305343	0.171872	-1.77657	0.0756382	0.854272
730	C7	137.514	-0.144484	0.0813734	-1.77557	0.0758041	0.85445
51528	JKAMP	1187.8	-0.0459342	0.0258686	-1.77568	0.0757863	0.85445
4324	MMP15	181.202	-0.152565	0.0861112	-1.77172	0.0764412	0.854855
5709	PSMD3	1814.53	-0.0381219	0.0214997	-1.77313	0.0762064	0.854855
7776	ZNF236	2649.11	0.0419565	0.0236419	1.77467	0.0759528	0.854855
8550	MAPKAPK5	1394.08	0.0475427	0.0268383	1.77145	0.0764865	0.854855
8707	B3GALT2	994.541	-0.14789	0.0835286	-1.77053	0.0766395	0.854855
11253	MAN1B1	1234.32	-0.0424007	0.0239069	-1.77357	0.0761338	0.854855
11258	DCTN3	912.566	-0.0541812	0.0305603	-1.77293	0.0762408	0.854855
54504	CPVL	537.7	0.138901	0.0783986	1.77173	0.0764388	0.854855
55101	DMAC2	377.316	-0.0491984	0.027744	-1.7733	0.0761796	0.854855
57120	GOPC	1819.16	-0.0510806	0.0288167	-1.7726	0.0762945	0.854855
84612	PARD6B	346.846	0.0642423	0.0362735	1.77105	0.0765518	0.854855
93166	PRDM6	71.2454	0.0826902	0.0467098	1.7703	0.0766774	0.854855
134728	IRAK1BP1	530.891	0.063036	0.0355199	1.77467	0.075953	0.854855
138428	PTRH1	83.0555	0.170397	0.0962315	1.7707	0.0766103	0.854855
150350	ENTHD1	114.441	0.353449	0.199617	1.77064	0.0766209	0.854855
201254	CENPX	226.884	-0.0714332	0.0403237	-1.77149	0.0764789	0.854855
255130	IGFBP7-AS1	60.7311	0.327325	0.184613	1.77303	0.0762238	0.854855
677816	SNORA35	46.2783	0.173364	0.0978135	1.77239	0.0763295	0.854855
100033603	SNORD115-21	65.8183	0.10677	0.0602091	1.77333	0.0761746	0.854855
23220	DTX4	1341.61	-0.0815706	0.046092	-1.76974	0.0767713	0.855457
1012	CDH13	804.441	-0.316902	0.179275	-1.76769	0.0771135	0.855789
1384	CRAT	879.811	-0.0716618	0.040559	-1.76686	0.0772525	0.855789
4779	NFE2L1	7928.78	-0.0398659	0.0225692	-1.76639	0.0773306	0.855789
4855	NOTCH4	293.343	-0.0673554	0.0381103	-1.76738	0.0771644	0.855789
5436	POLR2G	556.683	-0.0609029	0.0344877	-1.76593	0.0774077	0.855789
5481	PPID	864.39	-0.0577284	0.0326933	-1.76576	0.0774368	0.855789
5498	PPOX	345.801	-0.049629	0.0280698	-1.76806	0.0770512	0.855789
26519	TIMM10	346.627	-0.0645732	0.0365448	-1.76696	0.0772352	0.855789
57180	ACTR3B	2578.03	0.0921102	0.0521633	1.76581	0.0774284	0.855789
57834	CYP4F11	291.897	-0.142286	0.0805197	-1.76709	0.0772134	0.855789
134549	SHROOM1	389.36	-0.121154	0.0685879	-1.7664	0.0773284	0.855789
246213	SLC17A8	173.908	-0.215092	0.121728	-1.76699	0.0772307	0.855789
339145	CIBAR2	59.8387	0.668673	0.378436	1.76694	0.077239	0.855789
401548	SNX30	2360.79	-0.100357	0.0568356	-1.76574	0.0774398	0.855789
100506564	THEGL	8.05834	0.222707	0.125953	1.76817	0.0770329	0.855789
112479	ERI2	325.066	-0.0582256	0.0330045	-1.76417	0.0777026	0.857809
608	TNFRSF17	9.67589	0.402147	0.22811	1.76295	0.0779086	0.858315
10987	COPS5	1147.06	-0.0520024	0.0295053	-1.76248	0.0779886	0.858315
23234	DNAJC9	623.8	-0.0383573	0.0217524	-1.76335	0.0778407	0.858315
145508	CEP128	752.44	0.0544242	0.0308756	1.76269	0.0779527	0.858315
474343	SPIN2B	251.943	-0.044792	0.0254113	-1.76268	0.0779548	0.858315
5064	PALM	4089.9	0.0733183	0.04169	1.75865	0.0786366	0.859029
5708	PSMD2	4477.14	-0.0449227	0.0255365	-1.75916	0.0785506	0.859029
8361	H4C6	38.5949	-0.213498	0.12152	-1.7569	0.0789356	0.859029
8566	PDXK	9853.72	0.0598758	0.0340665	1.75762	0.0788127	0.859029
10744	PTTG2	11.3201	0.156662	0.0891477	1.75733	0.0788611	0.859029
51554	ACKR4	108.83	0.0886479	0.0504638	1.75666	0.0789751	0.859029
57586	SYT13	1573.07	-0.217656	0.123901	-1.75669	0.0789714	0.859029
64798	DEPTOR	596.156	-0.11829	0.0672512	-1.75892	0.0785911	0.859029
79696	ZC2HC1C	317.674	0.0734784	0.0417925	1.75817	0.078718	0.859029
80328	ULBP2	21.7191	-0.181972	0.103539	-1.75752	0.0788289	0.859029
81928	CABLES2	247.357	-0.0664538	0.0377905	-1.75848	0.0786662	0.859029
83692	CD99L2	5085.43	-0.0449101	0.0255478	-1.75789	0.0787669	0.859029
117283	IP6K3	162.135	-0.23139	0.1317	-1.75694	0.0789273	0.859029
140685	ZBTB46	383.432	0.0689175	0.03921	1.75765	0.078807	0.859029
375035	SFT2D2	470.175	0.085527	0.0486159	1.75924	0.0785366	0.859029
729522	AACSP1	7.264	-0.337282	0.191863	-1.75794	0.0787581	0.859029
23158	TBC1D9	2609.07	-0.0735676	0.0418922	-1.75612	0.0790686	0.85961
1306	COL15A1	74.0805	-0.131893	0.0751236	-1.75568	0.0791423	0.859905
2628	GATM	3857.6	-0.0841066	0.0479711	-1.75328	0.0795544	0.859905
4974	OMG	2387.73	-0.0846018	0.0482669	-1.75279	0.0796382	0.859905
25763	H2AP	27.405	0.166561	0.0949666	1.75389	0.0794498	0.859905
53405	CLIC5	373.516	-0.149297	0.0850928	-1.75452	0.079341	0.859905
58493	INIP	776.409	-0.0403926	0.0230094	-1.75548	0.0791764	0.859905
66008	TRAK2	5472.09	0.0582681	0.0332256	1.75371	0.0794798	0.859905
196883	ADCY4	90.2875	-0.101697	0.0579491	-1.75494	0.0792695	0.859905
222256	CDHR3	984.766	0.126591	0.0722273	1.75268	0.0796572	0.859905
101929071	LINC01182	33.1178	-0.142735	0.081427	-1.75292	0.0796158	0.859905
101929355	CFAP97D2	38.9383	0.281425	0.160447	1.75401	0.0794291	0.859905
869	CBLN1	104.251	-0.210536	0.120147	-1.75232	0.0797189	0.860138
51106	TFB1M	397.564	0.0326871	0.0186579	1.75192	0.0797876	0.860446
2	A2M	6775.18	-0.0720983	0.0430242	-1.67576	0.0937849	0.860468
53	ACP2	775.597	-0.0427442	0.0297137	-1.43853	0.150283	0.860468
94	ACVRL1	266.791	-0.118141	0.0715244	-1.65176	0.098584	0.860468
109	ADCY3	2793.8	0.112146	0.0699892	1.60233	0.109083	0.860468
111	ADCY5	9566.6	0.144499	0.0842571	1.71498	0.086349	0.860468
114	ADCY8	684.902	-0.123744	0.0783704	-1.57896	0.114345	0.860468
123	PLIN2	514.121	0.213424	0.141436	1.50898	0.131303	0.860468
150	ADRA2A	45.0294	-0.353294	0.202735	-1.74263	0.0813974	0.860468
157	GRK3	2735.89	-0.100183	0.0703166	-1.42474	0.154232	0.860468
176	ACAN	142.609	-0.177317	0.102242	-1.73428	0.0828676	0.860468
273	AMPH	1625.15	-0.136908	0.091686	-1.49322	0.135379	0.860468
274	BIN1	4407.6	-0.0900179	0.0576625	-1.56112	0.118496	0.860468
286	ANK1	423.577	-0.169529	0.118189	-1.43439	0.151462	0.860468
314	AOC2	123.587	0.0887576	0.0575917	1.54115	0.12328	0.860468
321	APBA2	2748.55	-0.0770527	0.0525869	-1.46525	0.142854	0.860468
329	BIRC2	1669.15	-0.0356288	0.0246334	-1.44636	0.148076	0.860468
332	BIRC5	6.93794	-0.27985	0.161292	-1.73506	0.0827304	0.860468
364	AQP7	15.5138	0.189207	0.125181	1.51147	0.13067	0.860468
390	RND3	664.239	0.0991062	0.0696224	1.42348	0.154596	0.860468
391	RHOG	300.094	-0.121251	0.084399	-1.43664	0.150819	0.860468
392	ARHGAP1	1528.94	-0.0565836	0.0392238	-1.44258	0.149138	0.860468
405	ARNT	1246.4	-0.0336642	0.0221522	-1.51968	0.128593	0.860468
406	ARNTL	1136.21	0.0593906	0.0392085	1.51474	0.129838	0.860468
435	ASL	350.813	-0.0744054	0.0502671	-1.4802	0.138819	0.860468
523	ATP6V1A	9462.83	-0.0840255	0.05408	-1.55373	0.12025	0.860468
526	ATP6V1B2	7190.03	-0.072512	0.0474215	-1.52909	0.126241	0.860468
528	ATP6V1C1	5476.09	-0.0672526	0.043605	-1.54231	0.122997	0.860468
533	ATP6V0B	1814.85	-0.0560912	0.0360256	-1.55698	0.119476	0.860468
534	ATP6V1G2	1391.25	-0.0922845	0.0557166	-1.65632	0.0976571	0.860468
537	ATP6AP1	3108.61	-0.041385	0.0256555	-1.61311	0.106721	0.860468
550	AUP1	1070.57	-0.0351324	0.0202353	-1.7362	0.0825293	0.860468
576	ADGRB2	5128.48	0.0929142	0.0570828	1.62771	0.103586	0.860468
586	BCAT1	3006.31	-0.114556	0.0801805	-1.42873	0.153081	0.860468
599	BCL2L2	3095.01	-0.0538425	0.0312323	-1.72394	0.0847191	0.860468
618	BCYRN1	36057	0.0860576	0.0505385	1.70281	0.0886029	0.860468
669	BPGM	473.554	-0.0533763	0.0326793	-1.63334	0.102398	0.860468
676	BRDT	14.2905	0.197718	0.115959	1.70506	0.0881826	0.860468
682	BSG	5423.38	-0.054052	0.0356271	-1.51716	0.129227	0.860468
684	BST2	254.5	-0.0917715	0.0590925	-1.55301	0.12042	0.860468
701	BUB1B	48.0921	-0.092076	0.0615159	-1.49678	0.134449	0.860468
705	BYSL	196.086	-0.0380475	0.0242918	-1.56627	0.117286	0.860468
720	C4A	2209.54	-0.199366	0.136727	-1.45813	0.144806	0.860468
721	C4B	1315.4	-0.220879	0.129863	-1.70086	0.0889688	0.860468
728	C5AR1	59.7298	0.22726	0.132911	1.70987	0.0872904	0.860468
744	MPPED2	1380.86	0.0688835	0.0434963	1.58367	0.11327	0.860468
773	CACNA1A	2662.94	0.0941749	0.0585868	1.60744	0.107957	0.860468
783	CACNB2	2598.67	0.0755224	0.0448413	1.68422	0.0921401	0.860468
813	CALU	2467.14	0.0639942	0.037243	1.71829	0.0857441	0.860468
817	CAMK2D	3101.46	-0.175598	0.11011	-1.59475	0.110767	0.860468
833	CARS1	967.448	-0.0540732	0.0325739	-1.66002	0.0969107	0.860468
873	CBR1	1319.54	-0.104202	0.0645827	-1.61347	0.106641	0.860468
900	CCNG1	1024.78	-0.0560748	0.0336289	-1.66746	0.0954238	0.860468
926	CD8B	20.1645	-0.160653	0.11227	-1.43095	0.152443	0.860468
987	LRBA	5320.84	0.051695	0.035145	1.47091	0.141316	0.860468
993	CDC25A	64.6143	-0.134022	0.0895547	-1.49654	0.134513	0.860468
999	CDH1	140.351	-0.173885	0.120385	-1.44441	0.148623	0.860468
1009	CDH11	3629.58	0.0809656	0.0465686	1.73863	0.0820998	0.860468
1016	CDH18	1111.16	-0.144377	0.0882852	-1.63534	0.101977	0.860468
1019	CDK4	529.259	-0.0375151	0.0240891	-1.55735	0.119387	0.860468
1026	CDKN1A	705.017	0.223979	0.153046	1.46347	0.143338	0.860468
1027	CDKN1B	1946.72	-0.0634377	0.0404165	-1.5696	0.116509	0.860468
1031	CDKN2C	82.1481	-0.126378	0.0880972	-1.43453	0.151422	0.860468
1140	CHRNB1	175.38	-0.0509909	0.0328301	-1.55318	0.120381	0.860468
1145	CHRNE	18.9526	0.118045	0.0723105	1.63248	0.102579	0.860468
1184	CLCN5	455.562	-0.0956213	0.0570712	-1.67547	0.0938412	0.860468
1185	CLCN6	1728.99	-0.0649246	0.0410088	-1.58319	0.113378	0.860468
[truncated: 17,574 more rows]

## Sheet: S5
Supplementary Table S5
[truncated: 62 more rows]

## Sheet: S6
Supplementary Table S6.
[truncated: 425 more rows]

[truncated: 6 more sheets: S7, S8, S9, S10, S11, S12]
